# Supplementary material for: Iron status and sarcopenia-related traits: a bi-directional Mendelian randomization study
Source: Sci Rep. 2024 Apr 22;14:9179. doi: 10.1038/s41598-024-60059-w (PMC11035655; doi:10.1038/s41598-024-60059-w)
Supplement: Supplementary file 2 — Supplementary Tables. [file 41598_2024_60059_MOESM2_ESM.xlsx]

## Sheet: Supplementary Table 1
Supplementary Table 1 The instrumental variables used in UVMR analyses
SNP	CHR	POS	Phenotype	Exposures							Phenotype	Outcomes
				Effect allele	Other allele	Effect allele frequency	Beta	Se	P			Effect allele	Other allele	Effect allele frequency	Beta	Se	P
rs10263500	7	30784551	Ferritin	T	C	0.4605	0.0225	0.00344579	6.59e-11		Appendicular lean mass	T	C	0.4792	-0.0025	0.0019	0.1923
rs10801913	1	116214279	Ferritin	A	G	0.3004	0.0237	0.0037505	2.63e-10		Appendicular lean mass	A	G	0.3063	-0.0011	0.002	0.578599
rs12419620	11	2232553	Ferritin	G	T	0.1621	-0.0312	0.00470814	3.43e-11		Appendicular lean mass	G	T	0.1676	-0.0007	0.0025	0.792399
rs12916360	15	65856805	Ferritin	T	G	0.1601	-0.027	0.00480963	1.98e-08		Appendicular lean mass	T	G	0.1285	0.0016	0.0028	0.565999
rs12979144	19	49237547	Ferritin	A	G	0.3689	0.0197	0.00354243	2.68e-08		Appendicular lean mass	A	G	0.4148	0.0022	0.0019	0.2603
rs143922167	19	49403841	Ferritin	A	G	0.015	0.1148	0.0142449	7.69e-16		Appendicular lean mass	A	G	0.016	-0.0211	0.0081	0.00907403
rs161044	12	51382232	Ferritin	T	C	0.0415	0.0731	0.00806429	1.25e-19		Appendicular lean mass	T	C	0.0628	-0.0113	0.0039	0.00371801
rs17112021	10	101343726	Ferritin	G	T	0.2784	0.0244	0.00396631	7.66e-10		Appendicular lean mass	G	T	0.2367	0.0023	0.0022	0.2999
rs17676097	17	9791549	Ferritin	G	A	0.3577	-0.0272	0.00362339	6.06e-14		Appendicular lean mass	G	A	0.3295	0.0023	0.002	0.2617
rs199138	15	45387550	Ferritin	A	G	0.0815	-0.1464	0.00642217	5.02e-115		Appendicular lean mass	A	G	0.0757	0.0074	0.0036	0.0380601
rs2529440	7	30511794	Ferritin	T	C	0.4503	-0.0346	0.00349848	4.6e-23		Appendicular lean mass	T	C	0.4442	0.0016	0.0019	0.3888
rs2595582	20	3630107	Ferritin	A	G	0.4151	-0.0195	0.00350931	2.75e-08		Appendicular lean mass	A	G	0.3966	0.0047	0.0019	0.0161599
rs28715334	14	23635213	Ferritin	T	G	0.2041	0.025	0.00433735	8.22e-09		Appendicular lean mass	T	G	0.1919	-0.0021	0.0024	0.3833
rs34523089	17	56436109	Ferritin	T	C	0.1637	0.0686	0.00470122	3.16e-48		Appendicular lean mass	T	C	0.1573	-0.0049	0.0026	0.0569298
rs35107257	5	68805616	Ferritin	A	G	0.0591	0.0431	0.00779903	3.27e-08		Appendicular lean mass	A	G	0.044	0.0043	0.0046	0.3435
rs36184164	6	43781092	Ferritin	G	T	0.1398	0.0356	0.00518262	6.46e-12		Appendicular lean mass	G	T	0.1153	-0.0028	0.0029	0.337
rs370631	6	29732744	Ferritin	C	T	0.2558	-0.0257	0.00387406	3.27e-11		Appendicular lean mass	C	T	0.2825	0.0034	0.0021	0.1076
rs45520632	19	49426488	Ferritin	C	T	0.0491	0.1061	0.00808424	2.39e-39		Appendicular lean mass	C	T	0.0554	-0.0057	0.0041	0.1708
rs4789111	17	72940481	Ferritin	T	C	0.1454	0.0343	0.00483701	1.33e-12		Appendicular lean mass	T	C	0.1507	0.0001	0.0026	0.9582
rs4841429	8	10568529	Ferritin	G	A	0.0791	0.0601	0.00642306	8.21e-21		Appendicular lean mass	G	A	0.0756	-0.0039	0.0036	0.2835
rs55778511	15	45177748	Ferritin	G	T	0.0584	-0.0527	0.00758595	3.73e-12		Appendicular lean mass	G	T	0.0566	0.0019	0.0043	0.654699
rs56206139	20	39108705	Ferritin	C	A	0.0788	0.0455	0.00656118	4.07e-12		Appendicular lean mass	C	A	0.0822	-0.0037	0.0035	0.2854
rs62074125	17	44852612	Ferritin	C	A	0.2904	0.0212	0.00388354	4.79e-08		Appendicular lean mass	C	A	0.2555	-0.0032	0.0022	0.1368
rs6760824	2	29178319	Ferritin	A	C	0.2436	0.0316	0.00392725	8.53e-16		Appendicular lean mass	A	C	0.2915	0.002	0.0021	0.3433
rs6822746	4	56257107	Ferritin	A	G	0.3134	-0.0214	0.00367005	5.51e-09		Appendicular lean mass	A	G	0.3515	-0.0021	0.002	0.2918
rs7068127	10	52606488	Ferritin	G	A	0.4108	0.0197	0.00349225	1.69e-08		Appendicular lean mass	G	A	0.4159	-0.0002	0.0019	0.9016
rs7225558	17	58021268	Ferritin	T	C	0.4439	-0.0414	0.00356765	3.92e-31		Appendicular lean mass	T	C	0.3512	0.0039	0.002	0.0529395
rs72606621	8	87175491	Ferritin	A	G	0.2642	0.0214	0.00388866	3.73e-08		Appendicular lean mass	A	G	0.2719	-0.0015	0.0021	0.4759
rs735831	2	190398497	Ferritin	G	T	0.0535	0.0486	0.00769162	2.64e-10		Appendicular lean mass	G	T	0.0544	0.0004	0.0041	0.9214
rs7596205	2	190428193	Ferritin	A	G	0.1021	0.0843	0.00573108	5.62e-49		Appendicular lean mass	A	G	0.1054	-0.0048	0.0031	0.1176
rs7865362	9	33117965	Ferritin	T	C	0.3458	0.0246	0.00361645	1.03e-11		Appendicular lean mass	T	C	0.365	-0.0015	0.002	0.445
rs855791	22	37462936	Ferritin	A	G	0.406	-0.0444	0.00349687	6.14e-37		Appendicular lean mass	A	G	0.4387	0.0016	0.0019	0.4114
rs996347	14	34410892	Ferritin	C	T	0.3408	0.0486	0.0036128	2.99e-41		Appendicular lean mass	C	T	0.3575	0.0005	0.002	0.8183
rs10263500	7	30784551	Ferritin	T	C	0.4605	0.0225	0.00344579	6.59e-11		Hand grip strength (left)	T	C	0.479329	-0.00212224	0.00148725	0.15
rs10801913	1	116214279	Ferritin	A	G	0.3004	0.0237	0.0037505	2.63e-10		Hand grip strength (left)	A	G	0.306273	0.00199611	0.00161682	0.22
rs11634990	15	78771186	Ferritin	C	T	0.1708	-0.0265	0.00461575	9.4e-09		Hand grip strength (left)	C	T	0.164658	0.00249543	0.00199888	0.21
rs12419620	11	2232553	Ferritin	G	T	0.1621	-0.0312	0.00470814	3.43e-11		Hand grip strength (left)	G	T	0.168119	-0.00211269	0.00199162	0.29
rs12916360	15	65856805	Ferritin	T	G	0.1601	-0.027	0.00480963	1.98e-08		Hand grip strength (left)	T	G	0.128506	0.000163102	0.00221825	0.94
rs12979144	19	49237547	Ferritin	A	G	0.3689	0.0197	0.00354243	2.68e-08		Hand grip strength (left)	A	G	0.4149	-0.00010512	0.00150698	0.94
rs13253974	8	23377910	Ferritin	A	G	0.3396	0.0244	0.00365665	2.51e-11		Hand grip strength (left)	A	G	0.322068	0.000982368	0.00158896	0.54
rs143922167	19	49403841	Ferritin	A	G	0.015	0.1148	0.0142449	7.69e-16		Hand grip strength (left)	A	G	0.015949	-0.0014855	0.00634008	0.81
rs161044	12	51382232	Ferritin	T	C	0.0415	0.0731	0.00806429	1.25e-19		Hand grip strength (left)	T	C	0.062879	0.000685436	0.00305625	0.82
rs17050272	2	121306440	Ferritin	A	G	0.4169	0.0208	0.00353808	4.13e-09		Hand grip strength (left)	A	G	0.409358	-0.0040313	0.0015075	0.00749998
rs17112021	10	101343726	Ferritin	G	T	0.2784	0.0244	0.00396631	7.66e-10		Hand grip strength (left)	G	T	0.236645	-0.000747121	0.00175196	0.67
rs17476364	10	71094504	Ferritin	C	T	0.0948	0.0431	0.00568919	3.57e-14		Hand grip strength (left)	C	T	0.108373	-0.00438353	0.00238985	0.0669993
rs17676097	17	9791549	Ferritin	G	A	0.3577	-0.0272	0.00362339	6.06e-14		Hand grip strength (left)	G	A	0.329003	0.00198424	0.001581	0.21
rs1894692	1	169467654	Ferritin	G	A	0.019	0.1472	0.0114996	1.63e-37		Hand grip strength (left)	G	A	0.021636	-0.000523628	0.00518099	0.92
rs199138	15	45387550	Ferritin	A	G	0.0815	-0.1464	0.00642217	5.02e-115		Hand grip strength (left)	A	G	0.075901	-0.00146648	0.002809	0.6
rs2008598	6	131145306	Ferritin	G	A	0.3355	-0.0205	0.00369744	2.95e-08		Hand grip strength (left)	G	A	0.310042	0.00305377	0.00161094	0.0580003
rs2529440	7	30511794	Ferritin	T	C	0.4503	-0.0346	0.00349848	4.6e-23		Hand grip strength (left)	T	C	0.444306	-0.000444025	0.0014927	0.77
rs2595582	20	3630107	Ferritin	A	G	0.4151	-0.0195	0.00350931	2.75e-08		Hand grip strength (left)	A	G	0.396722	2.28e-05	0.00151939	0.99
rs28715334	14	23635213	Ferritin	T	G	0.2041	0.025	0.00433735	8.22e-09		Hand grip strength (left)	T	G	0.191933	0.000629737	0.00188546	0.74
rs34523089	17	56436109	Ferritin	T	C	0.1637	0.0686	0.00470122	3.16e-48		Hand grip strength (left)	T	C	0.157331	-0.00151045	0.00203654	0.46
rs35107257	5	68805616	Ferritin	A	G	0.0591	0.0431	0.00779903	3.27e-08		Hand grip strength (left)	A	G	0.043918	0.00718703	0.00361782	0.0470002
rs36184164	6	43781092	Ferritin	G	T	0.1398	0.0356	0.00518262	6.46e-12		Hand grip strength (left)	G	T	0.115126	-0.00186491	0.00232064	0.42
rs370631	6	29732744	Ferritin	C	T	0.2558	-0.0257	0.00387406	3.27e-11		Hand grip strength (left)	C	T	0.28242	0.00194929	0.00164976	0.24
rs45520632	19	49426488	Ferritin	C	T	0.0491	0.1061	0.00808424	2.39e-39		Hand grip strength (left)	C	T	0.055289	-0.00280564	0.00324616	0.39
rs4789111	17	72940481	Ferritin	T	C	0.1454	0.0343	0.00483701	1.33e-12		Hand grip strength (left)	T	C	0.150978	0.000625195	0.00207556	0.760001
rs4841429	8	10568529	Ferritin	G	A	0.0791	0.0601	0.00642306	8.21e-21		Hand grip strength (left)	G	A	0.075784	0.00369285	0.00281681	0.19
rs4938939	11	60160838	Ferritin	A	G	0.2915	0.0224	0.00377673	3.01e-09		Hand grip strength (left)	A	G	0.294693	0.000163412	0.00162698	0.92
rs55778511	15	45177748	Ferritin	G	T	0.0584	-0.0527	0.00758595	3.73e-12		Hand grip strength (left)	G	T	0.056626	0.000993243	0.00335552	0.77
rs56206139	20	39108705	Ferritin	C	A	0.0788	0.0455	0.00656118	4.07e-12		Hand grip strength (left)	C	A	0.082032	-0.00233416	0.00270716	0.39
rs590097	2	111934107	Ferritin	T	G	0.3409	-0.0198	0.00363049	4.93e-08		Hand grip strength (left)	T	G	0.35497	-2.74e-05	0.00155198	0.99
rs62074125	17	44852612	Ferritin	C	A	0.2904	0.0212	0.00388354	4.79e-08		Hand grip strength (left)	C	A	0.255298	0.00115106	0.00169922	0.5
rs6760824	2	29178319	Ferritin	A	C	0.2436	0.0316	0.00392725	8.53e-16		Hand grip strength (left)	A	C	0.29157	-0.000732161	0.00163365	0.649999
rs6822746	4	56257107	Ferritin	A	G	0.3134	-0.0214	0.00367005	5.51e-09		Hand grip strength (left)	A	G	0.351558	-0.00186594	0.00155447	0.23
rs7068127	10	52606488	Ferritin	G	A	0.4108	0.0197	0.00349225	1.69e-08		Hand grip strength (left)	G	A	0.416043	-0.00233979	0.00150674	0.12
rs708686	19	5840619	Ferritin	T	C	0.2304	-0.0307	0.00401138	1.96e-14		Hand grip strength (left)	T	C	0.269634	-0.00191038	0.00167818	0.25
rs71537957	7	150063843	Ferritin	T	C	0.2676	0.0228	0.00390042	5.05e-09		Hand grip strength (left)	T	C	0.273624	0.00199134	0.00166865	0.23
rs72606621	8	87175491	Ferritin	A	G	0.2642	0.0214	0.00388866	3.73e-08		Hand grip strength (left)	A	G	0.272155	-0.000683515	0.0016659	0.68
rs735831	2	190398497	Ferritin	G	T	0.0535	0.0486	0.00769162	2.64e-10		Hand grip strength (left)	G	T	0.054277	0.00200248	0.00326906	0.54
rs7596205	2	190428193	Ferritin	A	G	0.1021	0.0843	0.00573108	5.62e-49		Hand grip strength (left)	A	G	0.1053	-0.00219057	0.00243028	0.37
rs7865362	9	33117965	Ferritin	T	C	0.3458	0.0246	0.00361645	1.03e-11		Hand grip strength (left)	T	C	0.364981	0.00284675	0.00155429	0.0669993
rs855791	22	37462936	Ferritin	A	G	0.406	-0.0444	0.00349687	6.14e-37		Hand grip strength (left)	A	G	0.438837	-0.00085581	0.00150237	0.57
rs859788	8	109227570	Ferritin	G	A	0.4544	-0.0188	0.00343888	4.58e-08		Hand grip strength (left)	G	A	0.455204	0.00223919	0.00149077	0.13
rs9512463	13	27528519	Ferritin	T	C	0.2237	0.0247	0.00416867	3.12e-09		Hand grip strength (left)	T	C	0.221848	-0.00216589	0.0018122	0.23
rs970079	5	98119864	Ferritin	G	A	0.4602	-0.0199	0.00345363	8.31e-09		Hand grip strength (left)	G	A	0.509615	0.00178852	0.00148564	0.23
rs996347	14	34410892	Ferritin	C	T	0.3408	0.0486	0.0036128	2.99e-41		Hand grip strength (left)	C	T	0.356978	-0.00270594	0.00154775	0.08
rs10263500	7	30784551	Ferritin	T	C	0.4605	0.0225	0.00344579	6.59e-11		Hand grip strength (right)	T	C	0.479297	-0.0010983	0.00148943	0.46
rs10801913	1	116214279	Ferritin	A	G	0.3004	0.0237	0.0037505	2.63e-10		Hand grip strength (right)	A	G	0.306285	-0.000366192	0.00161927	0.82
rs11634990	15	78771186	Ferritin	C	T	0.1708	-0.0265	0.00461575	9.4e-09		Hand grip strength (right)	C	T	0.164621	0.00333374	0.00200198	0.0959997
rs12419620	11	2232553	Ferritin	G	T	0.1621	-0.0312	0.00470814	3.43e-11		Hand grip strength (right)	G	T	0.168145	-0.00167841	0.00199458	0.4
rs12916360	15	65856805	Ferritin	T	G	0.1601	-0.027	0.00480963	1.98e-08		Hand grip strength (right)	T	G	0.128529	0.00153231	0.00222104	0.49
rs12979144	19	49237547	Ferritin	A	G	0.3689	0.0197	0.00354243	2.68e-08		Hand grip strength (right)	A	G	0.414869	-0.00188152	0.00150926	0.21
rs13253974	8	23377910	Ferritin	A	G	0.3396	0.0244	0.00365665	2.51e-11		Hand grip strength (right)	A	G	0.322097	0.00144419	0.0015913	0.36
rs143922167	19	49403841	Ferritin	A	G	0.015	0.1148	0.0142449	7.69e-16		Hand grip strength (right)	A	G	0.015955	-6.27e-05	0.00634835	0.99
rs161044	12	51382232	Ferritin	T	C	0.0415	0.0731	0.00806429	1.25e-19		Hand grip strength (right)	T	C	0.062871	0.00144997	0.00306097	0.64
rs17050272	2	121306440	Ferritin	A	G	0.4169	0.0208	0.00353808	4.13e-09		Hand grip strength (right)	A	G	0.409305	-0.00246333	0.00150964	0.1
rs17112021	10	101343726	Ferritin	G	T	0.2784	0.0244	0.00396631	7.66e-10		Hand grip strength (right)	G	T	0.236633	0.000146642	0.00175462	0.93
rs17476364	10	71094504	Ferritin	C	T	0.0948	0.0431	0.00568919	3.57e-14		Hand grip strength (right)	C	T	0.108344	-0.000108686	0.00239359	0.96
rs17676097	17	9791549	Ferritin	G	A	0.3577	-0.0272	0.00362339	6.06e-14		Hand grip strength (right)	G	A	0.329016	0.00183608	0.00158323	0.25
rs1894692	1	169467654	Ferritin	G	A	0.019	0.1472	0.0114996	1.63e-37		Hand grip strength (right)	G	A	0.021639	0.000701926	0.00518827	0.89
rs199138	15	45387550	Ferritin	A	G	0.0815	-0.1464	0.00642217	5.02e-115		Hand grip strength (right)	A	G	0.075893	-0.00111294	0.0028131	0.69
rs2008598	6	131145306	Ferritin	G	A	0.3355	-0.0205	0.00369744	2.95e-08		Hand grip strength (right)	G	A	0.309993	0.00351899	0.00161331	0.0290001
rs2529440	7	30511794	Ferritin	T	C	0.4503	-0.0346	0.00349848	4.6e-23		Hand grip strength (right)	T	C	0.444344	2.53e-05	0.00149492	0.99
rs2595582	20	3630107	Ferritin	A	G	0.4151	-0.0195	0.00350931	2.75e-08		Hand grip strength (right)	A	G	0.396735	0.000277375	0.00152158	0.86
rs28715334	14	23635213	Ferritin	T	G	0.2041	0.025	0.00433735	8.22e-09		Hand grip strength (right)	T	G	0.191907	3.69e-05	0.0018883	0.98
rs34523089	17	56436109	Ferritin	T	C	0.1637	0.0686	0.00470122	3.16e-48		Hand grip strength (right)	T	C	0.157347	-0.00251779	0.0020393	0.22
rs35107257	5	68805616	Ferritin	A	G	0.0591	0.0431	0.00779903	3.27e-08		Hand grip strength (right)	A	G	0.043912	0.00609761	0.00362331	0.0920005
rs36184164	6	43781092	Ferritin	G	T	0.1398	0.0356	0.00518262	6.46e-12		Hand grip strength (right)	G	T	0.115153	-0.000286385	0.00232378	0.9
rs370631	6	29732744	Ferritin	C	T	0.2558	-0.0257	0.00387406	3.27e-11		Hand grip strength (right)	C	T	0.282465	0.00109988	0.00165209	0.51
rs45520632	19	49426488	Ferritin	C	T	0.0491	0.1061	0.00808424	2.39e-39		Hand grip strength (right)	C	T	0.055274	-0.00200084	0.00325125	0.54
rs4789111	17	72940481	Ferritin	T	C	0.1454	0.0343	0.00483701	1.33e-12		Hand grip strength (right)	T	C	0.150905	-0.00213524	0.00207899	0.3
rs4841429	8	10568529	Ferritin	G	A	0.0791	0.0601	0.00642306	8.21e-21		Hand grip strength (right)	G	A	0.075804	0.00183962	0.0028206	0.51
rs4938939	11	60160838	Ferritin	A	G	0.2915	0.0224	0.00377673	3.01e-09		Hand grip strength (right)	A	G	0.294689	0.00142347	0.00162945	0.38
rs55778511	15	45177748	Ferritin	G	T	0.0584	-0.0527	0.00758595	3.73e-12		Hand grip strength (right)	G	T	0.056637	2.09e-05	0.00336006	1
rs56206139	20	39108705	Ferritin	C	A	0.0788	0.0455	0.00656118	4.07e-12		Hand grip strength (right)	C	A	0.082024	-0.000331419	0.00271137	0.9
rs590097	2	111934107	Ferritin	T	G	0.3409	-0.0198	0.00363049	4.93e-08		Hand grip strength (right)	T	G	0.354958	-0.00118816	0.00155429	0.44
rs62074125	17	44852612	Ferritin	C	A	0.2904	0.0212	0.00388354	4.79e-08		Hand grip strength (right)	C	A	0.255299	0.00249216	0.00170163	0.14
rs6760824	2	29178319	Ferritin	A	C	0.2436	0.0316	0.00392725	8.53e-16		Hand grip strength (right)	A	C	0.291466	-0.000208241	0.00163609	0.9
rs6822746	4	56257107	Ferritin	A	G	0.3134	-0.0214	0.00367005	5.51e-09		Hand grip strength (right)	A	G	0.351526	-0.00133654	0.00155692	0.39
rs7068127	10	52606488	Ferritin	G	A	0.4108	0.0197	0.00349225	1.69e-08		Hand grip strength (right)	G	A	0.416081	-0.00237935	0.00150901	0.11
rs708686	19	5840619	Ferritin	T	C	0.2304	-0.0307	0.00401138	1.96e-14		Hand grip strength (right)	T	C	0.269623	-0.00248111	0.00168063	0.14
rs71537957	7	150063843	Ferritin	T	C	0.2676	0.0228	0.00390042	5.05e-09		Hand grip strength (right)	T	C	0.273654	0.000686944	0.00167111	0.68
rs72606621	8	87175491	Ferritin	A	G	0.2642	0.0214	0.00388866	3.73e-08		Hand grip strength (right)	A	G	0.272174	-0.000452547	0.00166833	0.79
rs735831	2	190398497	Ferritin	G	T	0.0535	0.0486	0.00769162	2.64e-10		Hand grip strength (right)	G	T	0.054276	0.00128293	0.00327392	0.7
rs7596205	2	190428193	Ferritin	A	G	0.1021	0.0843	0.00573108	5.62e-49		Hand grip strength (right)	A	G	0.105331	-0.00356019	0.00243343	0.14
rs7865362	9	33117965	Ferritin	T	C	0.3458	0.0246	0.00361645	1.03e-11		Hand grip strength (right)	T	C	0.365005	0.00213299	0.00155644	0.17
rs855791	22	37462936	Ferritin	A	G	0.406	-0.0444	0.00349687	6.14e-37		Hand grip strength (right)	A	G	0.438836	0.000573169	0.00150466	0.7
rs859788	8	109227570	Ferritin	G	A	0.4544	-0.0188	0.00343888	4.58e-08		Hand grip strength (right)	G	A	0.455247	0.00387853	0.00149308	0.00940005
rs9512463	13	27528519	Ferritin	T	C	0.2237	0.0247	0.00416867	3.12e-09		Hand grip strength (right)	T	C	0.221826	-0.00157044	0.00181497	0.39
rs970079	5	98119864	Ferritin	G	A	0.4602	-0.0199	0.00345363	8.31e-09		Hand grip strength (right)	G	A	0.509606	0.00129362	0.00148786	0.38
rs996347	14	34410892	Ferritin	C	T	0.3408	0.0486	0.0036128	2.99e-41		Hand grip strength (right)	C	T	0.356979	-0.0038576	0.00155005	0.0129999
rs10263500	7	30784551	Ferritin	T	C	0.4605	0.0225	0.00344579	6.59e-11		Low Hand grip strength	T	C	0.4794	-0.0049	0.0074	0.5104
rs10801913	1	116214279	Ferritin	A	G	0.3004	0.0237	0.0037505	2.63e-10		Low Hand grip strength	A	G	0.3094	-0.0059	0.008	0.4591
rs11634990	15	78771186	Ferritin	C	T	0.1708	-0.0265	0.00461575	9.4e-09		Low Hand grip strength	C	T	0.1644	-0.0014	0.0099	0.8885
rs12419620	11	2232553	Ferritin	G	T	0.1621	-0.0312	0.00470814	3.43e-11		Low Hand grip strength	G	T	0.1676	0.0156	0.0099	0.1144
rs12916360	15	65856805	Ferritin	T	G	0.1601	-0.027	0.00480963	1.98e-08		Low Hand grip strength	T	G	0.131	0.0106	0.0109	0.3313
rs12979144	19	49237547	Ferritin	A	G	0.3689	0.0197	0.00354243	2.68e-08		Low Hand grip strength	A	G	0.4199	-0.0058	0.0074	0.4321
rs13253974	8	23377910	Ferritin	A	G	0.3396	0.0244	0.00365665	2.51e-11		Low Hand grip strength	A	G	0.3215	-0.0054	0.0079	0.4959
rs143922167	19	49403841	Ferritin	A	G	0.015	0.1148	0.0142449	7.69e-16		Low Hand grip strength	A	G	0.016	-0.0035	0.0316	0.9116
rs161044	12	51382232	Ferritin	T	C	0.0415	0.0731	0.00806429	1.25e-19		Low Hand grip strength	T	C	0.064	-0.0186	0.0153	0.2242
rs17050272	2	121306440	Ferritin	A	G	0.4169	0.0208	0.00353808	4.13e-09		Low Hand grip strength	A	G	0.4112	0.007	0.0075	0.352
rs17112021	10	101343726	Ferritin	G	T	0.2784	0.0244	0.00396631	7.66e-10		Low Hand grip strength	G	T	0.2349	0.0073	0.0087	0.4026
rs17476364	10	71094504	Ferritin	C	T	0.0948	0.0431	0.00568919	3.57e-14		Low Hand grip strength	C	T	0.1066	0.0091	0.0119	0.4464
rs17676097	17	9791549	Ferritin	G	A	0.3577	-0.0272	0.00362339	6.06e-14		Low Hand grip strength	G	A	0.3223	0.0011	0.0079	0.8844
rs1894692	1	169467654	Ferritin	G	A	0.019	0.1472	0.0114996	1.63e-37		Low Hand grip strength	G	A	0.0241	0.0148	0.0253	0.5582
rs199138	15	45387550	Ferritin	A	G	0.0815	-0.1464	0.00642217	5.02e-115		Low Hand grip strength	A	G	0.0762	0.0278	0.0139	0.0454004
rs2008598	6	131145306	Ferritin	G	A	0.3355	-0.0205	0.00369744	2.95e-08		Low Hand grip strength	G	A	0.3102	-0.0161	0.008	0.0442996
rs2529440	7	30511794	Ferritin	T	C	0.4503	-0.0346	0.00349848	4.6e-23		Low Hand grip strength	T	C	0.4428	0.009	0.0074	0.2215
rs2595582	20	3630107	Ferritin	A	G	0.4151	-0.0195	0.00350931	2.75e-08		Low Hand grip strength	A	G	0.3985	0.0013	0.0075	0.8592
rs28715334	14	23635213	Ferritin	T	G	0.2041	0.025	0.00433735	8.22e-09		Low Hand grip strength	T	G	0.1908	-0.0092	0.0094	0.3271
rs34523089	17	56436109	Ferritin	T	C	0.1637	0.0686	0.00470122	3.16e-48		Low Hand grip strength	T	C	0.1561	0.0146	0.0102	0.1506
rs35107257	5	68805616	Ferritin	A	G	0.0591	0.0431	0.00779903	3.27e-08		Low Hand grip strength	A	G	0.0429	0.013	0.0186	0.4831
rs36184164	6	43781092	Ferritin	G	T	0.1398	0.0356	0.00518262	6.46e-12		Low Hand grip strength	G	T	0.1148	0.0103	0.0116	0.3756
rs45520632	6	29732744	Ferritin	C	T	0.2558	-0.0257	0.00387406	3.27e-11		Low Hand grip strength	C	T	0.0533	0.0175	0.0165	0.2894
rs4789111	19	49426488	Ferritin	T	C	0.0491	0.1061	0.00808424	2.39e-39		Low Hand grip strength	T	C	0.1541	-0.0026	0.0103	0.7995
rs4841429	17	72940481	Ferritin	G	A	0.1454	0.0343	0.00483701	1.33e-12		Low Hand grip strength	G	A	0.0773	0.0001	0.0139	0.9943
rs4938939	8	10568529	Ferritin	A	G	0.0791	0.0601	0.00642306	8.21e-21		Low Hand grip strength	A	G	0.2989	-0.0048	0.008	0.5533
rs55778511	11	60160838	Ferritin	G	T	0.2915	0.0224	0.00377673	3.01e-09		Low Hand grip strength	G	T	0.0566	0.0288	0.0167	0.0855894
rs56206139	15	45177748	Ferritin	C	A	0.0584	-0.0527	0.00758595	3.73e-12		Low Hand grip strength	C	A	0.0798	-0.0013	0.0137	0.9259
rs590097	20	39108705	Ferritin	T	G	0.0788	0.0455	0.00656118	4.07e-12		Low Hand grip strength	T	G	0.3575	0.0039	0.0077	0.6087
rs62074125	2	111934107	Ferritin	C	A	0.3409	-0.0198	0.00363049	4.93e-08		Low Hand grip strength	C	A	0.256	-0.0245	0.0085	0.003983
rs6760824	17	44852612	Ferritin	A	C	0.2904	0.0212	0.00388354	4.79e-08		Low Hand grip strength	A	C	0.2906	0.0157	0.0081	0.0530103
rs6822746	2	29178319	Ferritin	A	G	0.2436	0.0316	0.00392725	8.53e-16		Low Hand grip strength	A	G	0.352	0.0122	0.0077	0.1141
rs7068127	4	56257107	Ferritin	G	A	0.3134	-0.0214	0.00367005	5.51e-09		Low Hand grip strength	G	A	0.421	0.0178	0.0074	0.0167799
rs708686	10	52606488	Ferritin	T	C	0.4108	0.0197	0.00349225	1.69e-08		Low Hand grip strength	T	C	0.2775	0.0033	0.0083	0.6901
rs71537957	19	5840619	Ferritin	T	C	0.2304	-0.0307	0.00401138	1.96e-14		Low Hand grip strength	T	C	0.2736	-0.0115	0.0083	0.1641
rs7225558	7	150063843	Ferritin	T	C	0.2676	0.0228	0.00390042	5.05e-09		Low Hand grip strength	T	C	0.3466	0.005	0.0087	0.5633
rs72606621	8	87175491	Ferritin	A	G	0.2642	0.0214	0.00388866	3.73e-08		Low Hand grip strength	A	G	0.275	0.0105	0.0082	0.2011
rs735831	2	190398497	Ferritin	G	T	0.0535	0.0486	0.00769162	2.64e-10		Low Hand grip strength	G	T	0.055	-0.0207	0.0163	0.2032
rs7596205	2	190428193	Ferritin	A	G	0.1021	0.0843	0.00573108	5.62e-49		Low Hand grip strength	A	G	0.1051	0.0081	0.012	0.4998
rs7865362	9	33117965	Ferritin	T	C	0.3458	0.0246	0.00361645	1.03e-11		Low Hand grip strength	T	C	0.366	0.0034	0.0077	0.6583
rs855791	22	37462936	Ferritin	A	G	0.406	-0.0444	0.00349687	6.14e-37		Low Hand grip strength	A	G	0.4392	-0.0001	0.0075	0.9898
rs859788	8	109227570	Ferritin	G	A	0.4544	-0.0188	0.00343888	4.58e-08		Low Hand grip strength	G	A	0.4585	-0.011	0.0074	0.1367
rs9512463	13	27528519	Ferritin	T	C	0.2237	0.0247	0.00416867	3.12e-09		Low Hand grip strength	T	C	0.2228	0.0078	0.009	0.3825
rs970079	5	98119864	Ferritin	G	A	0.4602	-0.0199	0.00345363	8.31e-09		Low Hand grip strength	G	A	0.5075	0.0014	0.0074	0.8457
rs996347	14	34410892	Ferritin	C	T	0.3408	0.0486	0.0036128	2.99e-41		Low Hand grip strength	C	T	0.3556	0.0014	0.0077	0.8507
rs10263500	7	30784551	Ferritin	T	C	0.4605	0.0225	0.00344579	6.59e-11		Walking pace	T	C	0.479312	-0.00141143	0.00126829	0.27
rs10801913	1	116214279	Ferritin	A	G	0.3004	0.0237	0.0037505	2.63e-10		Walking pace	A	G	0.306274	-0.00319521	0.0013795	0.021
rs11634990	15	78771186	Ferritin	C	T	0.1708	-0.0265	0.00461575	9.4e-09		Walking pace	C	T	0.164571	-0.00208542	0.0017047	0.22
rs12419620	11	2232553	Ferritin	G	T	0.1621	-0.0312	0.00470814	3.43e-11		Walking pace	G	T	0.168064	-0.00272505	0.00169859	0.11
rs12916360	15	65856805	Ferritin	T	G	0.1601	-0.027	0.00480963	1.98e-08		Walking pace	T	G	0.128541	0.00380437	0.00189092	0.0439997
rs12979144	19	49237547	Ferritin	A	G	0.3689	0.0197	0.00354243	2.68e-08		Walking pace	A	G	0.414877	0.00185075	0.0012846	0.15
rs13253974	8	23377910	Ferritin	A	G	0.3396	0.0244	0.00365665	2.51e-11		Walking pace	A	G	0.32213	7.17e-05	0.00135482	0.96
rs143922167	19	49403841	Ferritin	A	G	0.015	0.1148	0.0142449	7.69e-16		Walking pace	A	G	0.015946	-0.00115098	0.00540549	0.83
rs161044	12	51382232	Ferritin	T	C	0.0415	0.0731	0.00806429	1.25e-19		Walking pace	T	C	0.062917	-0.00105323	0.00260564	0.69
rs17050272	2	121306440	Ferritin	A	G	0.4169	0.0208	0.00353808	4.13e-09		Walking pace	A	G	0.409391	-0.0020362	0.00128617	0.11
rs17112021	10	101343726	Ferritin	G	T	0.2784	0.0244	0.00396631	7.66e-10		Walking pace	G	T	0.236668	0.00164602	0.00149386	0.27
rs17476364	10	71094504	Ferritin	C	T	0.0948	0.0431	0.00568919	3.57e-14		Walking pace	C	T	0.108317	0.00184385	0.00203843	0.37
rs17676097	17	9791549	Ferritin	G	A	0.3577	-0.0272	0.00362339	6.06e-14		Walking pace	G	A	0.329081	-0.000106364	0.00134775	0.94
rs1894692	1	169467654	Ferritin	G	A	0.019	0.1472	0.0114996	1.63e-37		Walking pace	G	A	0.021616	0.000850877	0.00442266	0.85
rs199138	15	45387550	Ferritin	A	G	0.0815	-0.1464	0.00642217	5.02e-115		Walking pace	A	G	0.075921	0.00459756	0.0023946	0.0549997
rs2008598	6	131145306	Ferritin	G	A	0.3355	-0.0205	0.00369744	2.95e-08		Walking pace	G	A	0.31009	-0.00085804	0.00137375	0.53
rs2529440	7	30511794	Ferritin	T	C	0.4503	-0.0346	0.00349848	4.6e-23		Walking pace	T	C	0.444302	-0.000806378	0.00127289	0.53
rs2595582	20	3630107	Ferritin	A	G	0.4151	-0.0195	0.00350931	2.75e-08		Walking pace	A	G	0.39676	1.43e-05	0.00129509	0.99
rs28715334	14	23635213	Ferritin	T	G	0.2041	0.025	0.00433735	8.22e-09		Walking pace	T	G	0.191956	-0.000876129	0.00160744	0.59
rs34523089	17	56436109	Ferritin	T	C	0.1637	0.0686	0.00470122	3.16e-48		Walking pace	T	C	0.157363	0.00241969	0.00173606	0.16
rs35107257	5	68805616	Ferritin	A	G	0.0591	0.0431	0.00779903	3.27e-08		Walking pace	A	G	0.043885	0.00153181	0.00308704	0.62
rs36184164	6	43781092	Ferritin	G	T	0.1398	0.0356	0.00518262	6.46e-12		Walking pace	G	T	0.115159	0.00221355	0.00197875	0.26
rs45520632	6	29732744	Ferritin	C	T	0.2558	-0.0257	0.00387406	3.27e-11		Walking pace	C	T	0.282454	-0.00306172	0.00140701	0.0299999
rs4789111	19	49426488	Ferritin	T	C	0.0491	0.1061	0.00808424	2.39e-39		Walking pace	C	T	0.055265	-0.000502935	0.00276748	0.86
rs4841429	17	72940481	Ferritin	G	A	0.1454	0.0343	0.00483701	1.33e-12		Walking pace	T	C	0.150914	-0.000799595	0.00176998	0.649999
rs4938939	8	10568529	Ferritin	A	G	0.0791	0.0601	0.00642306	8.21e-21		Walking pace	G	A	0.075816	0.00319569	0.00240136	0.18
rs55778511	11	60160838	Ferritin	G	T	0.2915	0.0224	0.00377673	3.01e-09		Walking pace	A	G	0.294708	-0.000168162	0.0013874	0.9
rs56206139	15	45177748	Ferritin	C	A	0.0584	-0.0527	0.00758595	3.73e-12		Walking pace	G	T	0.05662	-0.00365843	0.00286118	0.2
rs590097	20	39108705	Ferritin	T	G	0.0788	0.0455	0.00656118	4.07e-12		Walking pace	C	A	0.08205	-0.00258249	0.00230779	0.26
rs62074125	2	111934107	Ferritin	C	A	0.3409	-0.0198	0.00363049	4.93e-08		Walking pace	T	G	0.354859	-0.0016292	0.00132433	0.22
rs6760824	17	44852612	Ferritin	A	C	0.2904	0.0212	0.00388354	4.79e-08		Walking pace	C	A	0.255346	-0.00182708	0.00144856	0.21
rs6822746	2	29178319	Ferritin	A	G	0.2436	0.0316	0.00392725	8.53e-16		Walking pace	A	C	0.291514	-0.0012782	0.00139386	0.36
rs7068127	4	56257107	Ferritin	G	A	0.3134	-0.0214	0.00367005	5.51e-09		Walking pace	A	G	0.351459	-0.00156149	0.00132572	0.24
rs708686	10	52606488	Ferritin	T	C	0.4108	0.0197	0.00349225	1.69e-08		Walking pace	G	A	0.416034	-0.00273082	0.00128465	0.0340001
rs71537957	19	5840619	Ferritin	T	C	0.2304	-0.0307	0.00401138	1.96e-14		Walking pace	T	C	0.26952	-0.00110155	0.00143069	0.44
rs7225558	7	150063843	Ferritin	T	C	0.2676	0.0228	0.00390042	5.05e-09		Walking pace	T	C	0.273581	-0.000918033	0.00142302	0.52
rs72606621	8	87175491	Ferritin	A	G	0.2642	0.0214	0.00388866	3.73e-08		Walking pace	A	G	0.27214	0.000362333	0.00142044	0.8
rs735831	2	190398497	Ferritin	G	T	0.0535	0.0486	0.00769162	2.64e-10		Walking pace	G	T	0.05426	-0.00233193	0.00278981	0.4
rs7596205	2	190428193	Ferritin	A	G	0.1021	0.0843	0.00573108	5.62e-49		Walking pace	A	G	0.105364	7.1e-05	0.00207298	0.97
rs7865362	9	33117965	Ferritin	T	C	0.3458	0.0246	0.00361645	1.03e-11		Walking pace	T	C	0.364938	0.00138	0.00132526	0.3
rs855791	22	37462936	Ferritin	A	G	0.406	-0.0444	0.00349687	6.14e-37		Walking pace	A	G	0.438775	-0.00188029	0.00128052	0.14
rs859788	8	109227570	Ferritin	G	A	0.4544	-0.0188	0.00343888	4.58e-08		Walking pace	G	A	0.455127	-0.000900784	0.00127128	0.48
rs9512463	13	27528519	Ferritin	T	C	0.2237	0.0247	0.00416867	3.12e-09		Walking pace	T	C	0.221733	-8.79e-06	0.00154509	1
rs970079	5	98119864	Ferritin	G	A	0.4602	-0.0199	0.00345363	8.31e-09		Walking pace	G	A	0.509634	0.000257679	0.0012673	0.84
rs996347	14	34410892	Ferritin	C	T	0.3408	0.0486	0.0036128	2.99e-41		Walking pace	C	T	0.35702	-0.000178513	0.00131942	0.89
rs10421599	19	35767933	Serum iron	A	G	0.2051	-0.0295	0.00487706	1.46e-09		Appendicular lean mass	A	G	0.2239	-0.0041	0.0023	0.0729592
rs114708114	6	28426244	Serum iron	T	C	0.0282	0.1412	0.0120225	7.52e-32		Appendicular lean mass	T	C	0.0256	-0.0061	0.0064	0.3413
rs116169498	6	26104664	Serum iron	G	C	0.0144	0.1592	0.0169617	6.24e-21		Appendicular lean mass	G	C	0.0122	0.0083	0.0089	0.3546
rs117718169	22	37359621	Serum iron	T	C	0.0326	-0.0718	0.010824	3.28e-11		Appendicular lean mass	T	C	0.045	-0.0014	0.0047	0.7756
rs12206204	6	26116982	Serum iron	T	C	0.0107	0.1732	0.0178509	2.94e-22		Appendicular lean mass	T	C	0.0168	-0.0041	0.0073	0.5729
rs12633819	3	66448307	Serum iron	G	A	0.3879	0.0258	0.00415541	5.34e-10		Appendicular lean mass	G	A	0.3395	0.0025	0.002	0.2064
rs12718598	7	50428445	Serum iron	C	T	0.4286	0.0266	0.00402054	3.69e-11		Appendicular lean mass	C	T	0.4878	0.0018	0.0019	0.3506
rs12730935	1	154420087	Serum iron	A	G	0.4149	0.0264	0.00406222	8.09e-11		Appendicular lean mass	A	G	0.4087	-0.0001	0.0019	0.9454
rs13007705	2	239069196	Serum iron	T	C	0.3745	0.0289	0.00410874	2.01e-12		Appendicular lean mass	T	C	0.4455	0.002	0.0019	0.2978
rs140393761	6	25737913	Serum iron	G	A	0.0199	0.1057	0.0145194	3.34e-13		Appendicular lean mass	G	A	0.0166	0.009	0.0075	0.2302
rs145496147	6	26099201	Serum iron	T	C	0.0081	0.1634	0.0206138	2.25e-15		Appendicular lean mass	T	C	0.0119	0.0222	0.0088	0.0113201
rs35945185	1	66137239	Serum iron	A	G	0.3618	0.0308	0.00417137	1.54e-13		Appendicular lean mass	A	G	0.37	0.0003	0.0019	0.89
rs4774514	15	45374055	Serum iron	T	C	0.0665	-0.0491	0.00826757	2.87e-09		Appendicular lean mass	T	C	0.0554	0.0073	0.0042	0.0814798
rs563027675	22	37822836	Serum iron	G	C	0.0257	-0.0718	0.0129743	3.13e-08		Appendicular lean mass	G	C	0.0199	-0.0081	0.007	0.2416
rs56912861	22	37511637	Serum iron	A	G	0.3658	-0.0337	0.00419968	1.02e-15		Appendicular lean mass	A	G	0.3431	0.0019	0.002	0.3378
rs7385804	7	100235970	Serum iron	C	A	0.3516	-0.0572	0.00417353	9.42e-43		Appendicular lean mass	C	A	0.3753	-0.0025	0.0019	0.1905
rs7837764	8	23375702	Serum iron	C	G	0.4021	0.0223	0.00409023	4.98e-08		Appendicular lean mass	C	G	0.3847	0.003	0.0019	0.1284
rs9295767	6	28182450	Serum iron	A	G	0.0531	-0.0649	0.0093943	4.9e-12		Appendicular lean mass	A	G	0.0358	0.0088	0.0051	0.0826399
rs9399136	6	135402339	Serum iron	C	T	0.2695	0.0574	0.00453656	1.08e-36		Appendicular lean mass	C	T	0.2584	0.0027	0.0022	0.2093
rs10421599	19	35767933	Serum iron	A	G	0.2051	-0.0295	0.00487706	1.46e-09		Hand grip strength (left)	A	G	0.223947	-0.00159813	0.00178978	0.37
rs10822143	10	64887856	Serum iron	C	T	0.4548	-0.0235	0.00401003	4.62e-09		Hand grip strength (left)	C	T	0.495989	0.00288859	0.00148638	0.0519996
rs114708114	6	28426244	Serum iron	T	C	0.0282	0.1412	0.0120225	7.52e-32		Hand grip strength (left)	T	C	0.025567	0.00514909	0.00502668	0.31
rs116009877	6	25715657	Serum iron	A	G	0.0647	0.2599	0.00787512	1e-200		Hand grip strength (left)	A	G	0.071328	-0.0063098	0.0029328	0.0309999
rs116169498	6	26104664	Serum iron	G	C	0.0144	0.1592	0.0169617	6.24e-21		Hand grip strength (left)	G	C	0.012145	0.00234654	0.00705666	0.74
rs117718169	22	37359621	Serum iron	T	C	0.0326	-0.0718	0.010824	3.28e-11		Hand grip strength (left)	T	C	0.04496	-0.00529166	0.00369545	0.15
rs117753190	17	67136325	Serum iron	G	C	0.0283	0.0727	0.0115751	3.37e-10		Hand grip strength (left)	G	C	0.036375	0.00044178	0.00401832	0.91
rs12206204	6	26116982	Serum iron	T	C	0.0107	0.1732	0.0178509	2.94e-22		Hand grip strength (left)	T	C	0.016716	-0.00437949	0.00578352	0.450001
rs12633819	3	66448307	Serum iron	G	A	0.3879	0.0258	0.00415541	5.34e-10		Hand grip strength (left)	G	A	0.339559	-0.00304273	0.00157411	0.0530005
rs12718598	7	50428445	Serum iron	C	T	0.4286	0.0266	0.00402054	3.69e-11		Hand grip strength (left)	C	T	0.487904	0.000267321	0.00148303	0.86
rs12730935	1	154420087	Serum iron	A	G	0.4149	0.0264	0.00406222	8.09e-11		Hand grip strength (left)	A	G	0.408502	0.00057945	0.00150633	0.7
rs12975762	19	35950523	Serum iron	G	A	0.328	-0.0289	0.00429439	1.7e-11		Hand grip strength (left)	G	A	0.291042	-0.00102401	0.00163502	0.53
rs13007705	2	239069196	Serum iron	T	C	0.3745	0.0289	0.00410874	2.01e-12		Hand grip strength (left)	T	C	0.445968	-0.00200924	0.00149735	0.18
rs140393761	6	25737913	Serum iron	G	A	0.0199	0.1057	0.0145194	3.34e-13		Hand grip strength (left)	G	A	0.016602	0.0051959	0.00593502	0.38
rs145496147	6	26099201	Serum iron	T	C	0.0081	0.1634	0.0206138	2.25e-15		Hand grip strength (left)	T	C	0.011902	0.00327495	0.00689578	0.630001
rs1958078	14	70354858	Serum iron	A	C	0.133	-0.0321	0.00575819	2.48e-08		Hand grip strength (left)	A	C	0.157123	-0.000897219	0.00207242	0.67
rs35945185	1	66147846	Serum iron	A	G	0.3618	0.0308	0.00417137	1.54e-13		Hand grip strength (left)	A	G	0.370258	0.00137715	0.00153603	0.37
rs4774514	15	45374055	Serum iron	T	C	0.0665	-0.0491	0.00826757	2.87e-09		Hand grip strength (left)	T	C	0.055593	-0.000640001	0.00325649	0.84
rs4854760	3	133498741	Serum iron	G	A	0.2639	0.053	0.00443097	5.67e-33		Hand grip strength (left)	G	A	0.339662	-0.00280102	0.0015713	0.0749998
rs56912861	22	37511637	Serum iron	A	G	0.3658	-0.0337	0.00419968	1.02e-15		Hand grip strength (left)	A	G	0.343058	-0.00149699	0.00157026	0.34
rs7385804	7	100235970	Serum iron	C	A	0.3516	-0.0572	0.00417353	9.42e-43		Hand grip strength (left)	C	A	0.37494	0.000201298	0.00153186	0.9
rs7837764	8	23375702	Serum iron	C	G	0.4021	0.0223	0.00409023	4.98e-08		Hand grip strength (left)	C	G	0.384678	-0.000411788	0.00152582	0.79
rs9295767	6	28182450	Serum iron	A	G	0.0531	-0.0649	0.0093943	4.9e-12		Hand grip strength (left)	A	G	0.035899	0.00567596	0.00398551	0.15
rs9399136	6	135402339	Serum iron	C	T	0.2695	0.0574	0.00453656	1.08e-36		Hand grip strength (left)	C	T	0.25794	-0.00318039	0.0017028	0.0619998
rs10421599	19	35767933	Serum iron	A	G	0.2051	-0.0295	0.00487706	1.46e-09		Hand grip strength (right)	A	G	0.223935	-0.00116833	0.00179258	0.51
rs114708114	6	28426244	Serum iron	T	C	0.0282	0.1412	0.0120225	7.52e-32		Hand grip strength (right)	T	C	0.025559	0.00918933	0.00503464	0.0680002
rs116009877	6	25715657	Serum iron	A	G	0.0647	0.2599	0.00787512	1e-200		Hand grip strength (right)	A	G	0.071319	-0.0076969	0.00293716	0.00879995
rs116169498	6	26104664	Serum iron	G	C	0.0144	0.1592	0.0169617	6.24e-21		Hand grip strength (right)	G	C	0.012146	0.00594844	0.00706659	0.4
rs117718169	22	37359621	Serum iron	T	C	0.0326	-0.0718	0.010824	3.28e-11		Hand grip strength (right)	T	C	0.044953	-0.00282149	0.00370136	0.450001
rs117753190	17	67136325	Serum iron	G	C	0.0283	0.0727	0.0115751	3.37e-10		Hand grip strength (right)	G	C	0.036369	0.000736387	0.00402421	0.85
rs12206204	6	26116982	Serum iron	T	C	0.0107	0.1732	0.0178509	2.94e-22		Hand grip strength (right)	T	C	0.016718	-0.00316073	0.00579109	0.59
rs12633819	3	66448307	Serum iron	G	A	0.3879	0.0258	0.00415541	5.34e-10		Hand grip strength (right)	G	A	0.339501	-0.000755193	0.00157656	0.630001
rs12718598	7	50428445	Serum iron	C	T	0.4286	0.0266	0.00402054	3.69e-11		Hand grip strength (right)	C	T	0.487889	0.00134196	0.00148537	0.37
rs12730935	1	154420087	Serum iron	A	G	0.4149	0.0264	0.00406222	8.09e-11		Hand grip strength (right)	A	G	0.408508	0.000443358	0.00150857	0.77
rs12975762	19	35950523	Serum iron	G	A	0.328	-0.0289	0.00429439	1.7e-11		Hand grip strength (right)	G	A	0.291034	-0.000332615	0.00163748	0.84
rs13007705	2	239069196	Serum iron	T	C	0.3745	0.0289	0.00410874	2.01e-12		Hand grip strength (right)	T	C	0.445958	-0.000107983	0.0014995	0.94
rs140393761	6	25737913	Serum iron	G	A	0.0199	0.1057	0.0145194	3.34e-13		Hand grip strength (right)	G	A	0.016597	0.00829038	0.00594456	0.16
rs145496147	6	26099201	Serum iron	T	C	0.0081	0.1634	0.0206138	2.25e-15		Hand grip strength (right)	T	C	0.011901	0.00235364	0.00690587	0.73
rs1958078	14	70354858	Serum iron	A	C	0.133	-0.0321	0.00575819	2.48e-08		Hand grip strength (right)	A	C	0.157141	-0.000988811	0.00207539	0.630001
rs35945185	1	66147846	Serum iron	A	G	0.3618	0.0308	0.00417137	1.54e-13		Hand grip strength (right)	A	G	0.370276	0.000694593	0.0015383	0.649999
rs4774514	15	45374055	Serum iron	T	C	0.0665	-0.0491	0.00826757	2.87e-09		Hand grip strength (right)	T	C	0.055592	-0.000239858	0.00326089	0.94
rs4854760	3	133498741	Serum iron	G	A	0.2639	0.053	0.00443097	5.67e-33		Hand grip strength (right)	G	A	0.339704	-0.0016778	0.00157347	0.29
rs56912861	22	37511637	Serum iron	A	G	0.3658	-0.0337	0.00419968	1.02e-15		Hand grip strength (right)	A	G	0.343053	-0.000650421	0.00157264	0.68
rs7385804	7	100235970	Serum iron	C	A	0.3516	-0.0572	0.00417353	9.42e-43		Hand grip strength (right)	C	A	0.374914	0.00118116	0.00153409	0.44
rs7837764	8	23375702	Serum iron	C	G	0.4021	0.0223	0.00409023	4.98e-08		Hand grip strength (right)	C	G	0.384719	-0.000167589	0.00152805	0.91
rs9295767	6	28182450	Serum iron	A	G	0.0531	-0.0649	0.0093943	4.9e-12		Hand grip strength (right)	A	G	0.035885	0.00683307	0.00399207	0.0870001
rs9399136	6	135402339	Serum iron	C	T	0.2695	0.0574	0.00453656	1.08e-36		Hand grip strength (right)	C	T	0.257927	-0.00289611	0.00170525	0.089
rs10421599	19	35767933	Serum iron	A	G	0.2051	-0.0295	0.00487706	1.46e-09		Low hand grip strength	A	G	0.2237	0.0166	0.0088	0.0598095
rs114708114	6	28426244	Serum iron	T	C	0.0282	0.1412	0.0120225	7.52e-32		Low hand grip strength	T	C	0.0252	0.004	0.0261	0.8768
rs116169498	6	26104664	Serum iron	G	C	0.0144	0.1592	0.0169617	6.24e-21		Low hand grip strength	G	C	0.0123	0.0402	0.0344	0.2424
rs117718169	22	37359621	Serum iron	T	C	0.0326	-0.0718	0.010824	3.28e-11		Low hand grip strength	T	C	0.0448	0.0103	0.0187	0.5819
rs117753190	17	67136325	Serum iron	G	C	0.0283	0.0727	0.0115751	3.37e-10		Low hand grip strength	G	C	0.036	-0.0169	0.0202	0.4016
rs12206204	6	26116982	Serum iron	T	C	0.0107	0.1732	0.0178509	2.94e-22		Low hand grip strength	T	C	0.0166	-0.0075	0.0297	0.8017
rs12633819	3	66448307	Serum iron	G	A	0.3879	0.0258	0.00415541	5.34e-10		Low hand grip strength	G	A	0.338	-0.0012	0.0078	0.8786
rs12718598	7	50428445	Serum iron	C	T	0.4286	0.0266	0.00402054	3.69e-11		Low hand grip strength	C	T	0.4907	-0.0057	0.0073	0.4355
rs12730935	1	154419892	Serum iron	A	G	0.4149	0.0264	0.00406222	8.09e-11		Low hand grip strength	A	G	0.408	-0.0125	0.0082	0.1272
rs12975762	19	35950523	Serum iron	G	A	0.328	-0.0289	0.00429439	1.7e-11		Low hand grip strength	G	A	0.2933	0.0062	0.0081	0.4446
rs13007705	2	239069196	Serum iron	T	C	0.3745	0.0289	0.00410874	2.01e-12		Low hand grip strength	T	C	0.4485	-0.0069	0.0074	0.3525
rs145496147	6	26099201	Serum iron	T	C	0.0081	0.1634	0.0206138	2.25e-15		Low hand grip strength	T	C	0.0124	-0.0483	0.0345	0.1609
rs1958078	14	70354858	Serum iron	A	C	0.133	-0.0321	0.00575819	2.48e-08		Low hand grip strength	A	C	0.1589	0.0158	0.0102	0.1221
rs35945185	1	66137239	Serum iron	A	G	0.3618	0.0308	0.00417137	1.54e-13		Low hand grip strength	A	G	0.3692	0.0129	0.0088	0.1427
rs4774514	15	45374055	Serum iron	T	C	0.0665	-0.0491	0.00826757	2.87e-09		Low hand grip strength	T	C	0.0557	0.0191	0.0161	0.2359
rs4854760	3	133498741	Serum iron	G	A	0.2639	0.053	0.00443097	5.67e-33		Low hand grip strength	G	A	0.3399	0.0038	0.0078	0.6284
rs563027675	22	37822836	Serum iron	G	C	0.0257	-0.0718	0.0129743	3.13e-08		Low hand grip strength	G	C	0.02	0.0371	0.0305	0.2244
rs56912861	22	37511637	Serum iron	A	G	0.3658	-0.0337	0.00419968	1.02e-15		Low hand grip strength	A	G	0.3439	-0.008	0.0078	0.3054
rs7385804	7	100235970	Serum iron	C	A	0.3516	-0.0572	0.00417353	9.42e-43		Low hand grip strength	C	A	0.3743	-0.0007	0.0076	0.9233
rs7837764	8	23375702	Serum iron	C	G	0.4021	0.0223	0.00409023	4.98e-08		Low hand grip strength	C	G	0.3851	-0.0027	0.0076	0.716901
rs9265878	6	31313033	Serum iron	A	G	0.2404	-0.0265	0.00461473	9.33e-09		Low hand grip strength	A	G	0.2647	-0.0028	0.0092	0.757
rs9295767	6	28182450	Serum iron	A	G	0.0531	-0.0649	0.0093943	4.9e-12		Low hand grip strength	A	G	0.0367	-0.0076	0.0196	0.6978
rs9399136	6	135402339	Serum iron	C	T	0.2695	0.0574	0.00453656	1.08e-36		Low hand grip strength	C	T	0.2569	-0.0165	0.0085	0.05153
rs10421599	19	35767933	Serum iron	A	G	0.2051	-0.0295	0.00487706	1.46e-09		Walking pace	A	G	0.223978	-0.00185111	0.00152572	0.23
rs114708114	6	28426244	Serum iron	T	C	0.0282	0.1412	0.0120225	7.52e-32		Walking pace	T	C	0.025581	0.00793979	0.00428657	0.064
rs116009877	6	25715657	Serum iron	A	G	0.0647	0.2599	0.00787512	1e-200		Walking pace	A	G	0.071338	-0.00313718	0.00250132	0.21
rs116169498	6	26104664	Serum iron	G	C	0.0144	0.1592	0.0169617	6.24e-21		Walking pace	G	C	0.012168	0.00815683	0.00601274	0.17
rs117718169	22	37359621	Serum iron	T	C	0.0326	-0.0718	0.010824	3.28e-11		Walking pace	T	C	0.044941	0.0018183	0.0031501	0.56
rs117753190	17	67136325	Serum iron	G	C	0.0283	0.0727	0.0115751	3.37e-10		Walking pace	G	C	0.036401	-0.000512395	0.00342466	0.88
rs12206204	6	26116982	Serum iron	T	C	0.0107	0.1732	0.0178509	2.94e-22		Walking pace	T	C	0.016714	0.006767	0.00493284	0.17
rs12633819	3	66448307	Serum iron	G	A	0.3879	0.0258	0.00415541	5.34e-10		Walking pace	G	A	0.339552	-0.00307831	0.00134237	0.0219999
rs12718598	7	50428445	Serum iron	C	T	0.4286	0.0266	0.00402054	3.69e-11		Walking pace	C	T	0.487954	0.000390649	0.00126471	0.760001
rs12730935	1	154420087	Serum iron	A	G	0.4149	0.0264	0.00406222	8.09e-11		Walking pace	A	G	0.408582	-0.00088623	0.00128514	0.49
rs12975762	19	35950523	Serum iron	G	A	0.328	-0.0289	0.00429439	1.7e-11		Walking pace	G	A	0.291008	-0.000820035	0.00139387	0.56
rs13007705	2	239069196	Serum iron	T	C	0.3745	0.0289	0.00410874	2.01e-12		Walking pace	T	C	0.445931	-0.00140906	0.00127774	0.27
rs140393761	6	25737913	Serum iron	G	A	0.0199	0.1057	0.0145194	3.34e-13		Walking pace	G	A	0.016597	-0.00148575	0.00506265	0.77
rs145496147	6	26099201	Serum iron	T	C	0.0081	0.1634	0.0206138	2.25e-15		Walking pace	T	C	0.011902	-0.00960781	0.00588057	0.1
rs1958078	14	70354858	Serum iron	A	C	0.133	-0.0321	0.00575819	2.48e-08		Walking pace	A	C	0.157158	-0.000347611	0.00176642	0.84
rs35945185	1	66147846	Serum iron	A	G	0.3618	0.0308	0.00417137	1.54e-13		Walking pace	A	G	0.370352	-0.00047342	0.00131055	0.719999
rs4774514	15	45374055	Serum iron	T	C	0.0665	-0.0491	0.00826757	2.87e-09		Walking pace	T	C	0.055631	0.00674739	0.00277526	0.015
rs4854760	3	133498741	Serum iron	G	A	0.2639	0.053	0.00443097	5.67e-33		Walking pace	G	A	0.339665	-0.000418653	0.00133989	0.75
rs56912861	22	37511637	Serum iron	A	G	0.3658	-0.0337	0.00419968	1.02e-15		Walking pace	A	G	0.343081	0.000370732	0.0013383	0.780001
rs7385804	7	100235970	Serum iron	C	A	0.3516	-0.0572	0.00417353	9.42e-43		Walking pace	C	A	0.374981	0.00170441	0.0013063	0.19
rs7837764	8	23375702	Serum iron	C	G	0.4021	0.0223	0.00409023	4.98e-08		Walking pace	C	G	0.384712	-0.000910674	0.00130095	0.48
rs9295767	6	28182450	Serum iron	A	G	0.0531	-0.0649	0.0093943	4.9e-12		Walking pace	A	G	0.0359	-0.00120742	0.0033993	0.719999
rs9399136	6	135402339	Serum iron	C	T	0.2695	0.0574	0.00453656	1.08e-36		Walking pace	C	T	0.257979	0.000290263	0.00145231	0.84
rs1106735	3	133602009	Total iron binding capacity	G	A	0.1078	0.0791	0.00731385	2.92e-27		Appendicular lean mass	G	A	0.1272	0.0006	0.0028	0.8372
rs112466891	3	133700831	Total iron binding capacity	C	A	0.1791	0.0453	0.00614146	1.63e-13		Appendicular lean mass	C	A	0.1745	0.0015	0.0025	0.556
rs116272812	6	25452783	Total iron binding capacity	C	T	0.1181	-0.2414	0.00703276	1e-200		Appendicular lean mass	C	T	0.1238	0.0066	0.0029	0.0212501
rs13008704	2	190387487	Total iron binding capacity	C	T	0.4876	-0.0369	0.00468642	3.44e-15		Appendicular lean mass	C	T	0.4941	0.0022	0.0019	0.2529
rs13084306	3	133917298	Total iron binding capacity	A	C	0.0253	0.1043	0.0162338	1.32e-10		Appendicular lean mass	A	C	0.0176	0.0115	0.0073	0.1153
rs143530446	3	133685958	Total iron binding capacity	T	C	0.0299	-0.1591	0.0150086	2.96e-26		Appendicular lean mass	T	C	0.0182	0.0055	0.0071	0.44
rs17580	14	94847262	Total iron binding capacity	A	T	0.0333	0.0762	0.0118312	1.19e-10		Appendicular lean mass	A	T	0.0477	-0.003	0.0045	0.4976
rs1927693	6	25414846	Total iron binding capacity	A	G	0.382	0.0367	0.00479779	2.02e-14		Appendicular lean mass	A	G	0.3876	0.0023	0.0019	0.2362
rs2236252	20	17597531	Total iron binding capacity	T	C	0.1788	0.0359	0.00610195	4.02e-09		Appendicular lean mass	T	C	0.1669	-0.0029	0.0025	0.2494
rs56195124	3	134112872	Total iron binding capacity	A	G	0.0543	0.0882	0.0108135	3.45e-16		Appendicular lean mass	A	G	0.0471	0.0021	0.0045	0.642899
rs6025	1	169519049	Total iron binding capacity	T	C	0.0188	-0.093	0.0165067	1.76e-08		Appendicular lean mass	T	C	0.0229	0.0132	0.0063	0.0350098
rs62183592	2	190429752	Total iron binding capacity	T	C	0.077	0.0496	0.00897868	3.31e-08		Appendicular lean mass	T	C	0.0694	0.0043	0.0038	0.2645
rs7297861	12	121026828	Total iron binding capacity	C	T	0.0794	0.0479	0.00813988	3.99e-09		Appendicular lean mass	C	T	0.0993	-0.0027	0.0032	0.3999
rs8177257	3	133480337	Total iron binding capacity	T	C	0.0735	-0.2878	0.0103681	1.39e-169		Appendicular lean mass	T	C	0.0295	0.007	0.0056	0.2073
rs855791	22	37462936	Total iron binding capacity	A	G	0.406	0.026	0.00468588	2.88e-08		Appendicular lean mass	A	G	0.4387	0.0016	0.0019	0.4114
rs9389269	6	135427159	Total iron binding capacity	C	T	0.2792	-0.0336	0.00518423	9.1e-11		Appendicular lean mass	C	T	0.2723	0.0015	0.0021	0.4855
rs1106735	3	133602009	Total iron binding capacity	G	A	0.1078	0.0791	0.00731385	2.92e-27		Hand grip strength (left)	G	A	0.127305	0.00197379	0.00223332	0.38
rs112466891	3	133704165	Total iron binding capacity	C	A	0.1791	0.0453	0.00614146	1.63e-13		Hand grip strength (left)	C	A	0.185438	-0.000132275	0.00193418	0.95
rs116272812	6	25452783	Total iron binding capacity	C	T	0.1181	-0.2414	0.00703276	1e-200		Hand grip strength (left)	C	T	0.123488	0.000702095	0.00226406	0.760001
rs12206077	6	29440741	Total iron binding capacity	A	G	0.2838	-0.0665	0.00513128	2.07e-38		Hand grip strength (left)	A	G	0.273886	-0.00058768	0.00166326	0.719999
rs13084306	3	133917298	Total iron binding capacity	A	C	0.0253	0.1043	0.0162338	1.32e-10		Hand grip strength (left)	A	C	0.017552	-0.00540788	0.00575328	0.35
rs143530446	3	133685958	Total iron binding capacity	T	C	0.0299	-0.1591	0.0150086	2.96e-26		Hand grip strength (left)	T	C	0.01816	0.00644756	0.00561675	0.25
rs174547	11	61570783	Total iron binding capacity	C	T	0.3883	0.0462	0.00480239	6.57e-22		Hand grip strength (left)	C	T	0.344204	-0.000903138	0.00156208	0.56
rs17767742	16	79749005	Total iron binding capacity	G	C	0.2828	0.0305	0.00508171	1.95e-09		Hand grip strength (left)	G	C	0.313999	-0.00257455	0.00159819	0.11
rs199138	15	45387550	Total iron binding capacity	A	G	0.0815	0.0807	0.00863982	9.59e-21		Hand grip strength (left)	A	G	0.075901	-0.00146648	0.002809	0.6
rs2236252	20	17597531	Total iron binding capacity	T	C	0.1788	0.0359	0.00610195	4.02e-09		Hand grip strength (left)	T	C	0.166754	-0.00188901	0.00199122	0.34
rs35570672	8	18272635	Total iron binding capacity	T	C	0.1877	-0.0429	0.00578923	1.26e-13		Hand grip strength (left)	T	C	0.220241	0.000276218	0.00178981	0.88
rs469882	1	91530432	Total iron binding capacity	C	A	0.2221	-0.0367	0.00567893	1.03e-10		Hand grip strength (left)	C	A	0.196221	0.0004203	0.00187181	0.82
rs56195124	3	134112872	Total iron binding capacity	A	G	0.0543	0.0882	0.0108135	3.45e-16		Hand grip strength (left)	A	G	0.047002	-0.00461273	0.00355611	0.19
rs6025	1	169519049	Total iron binding capacity	T	C	0.0188	-0.093	0.0165067	1.76e-08		Hand grip strength (left)	T	C	0.022986	2.6e-05	0.00494873	1
rs62183592	2	190429752	Total iron binding capacity	T	C	0.077	0.0496	0.00897868	3.31e-08		Hand grip strength (left)	T	C	0.069345	0.000395006	0.00304583	0.9
rs72840508	6	25624400	Total iron binding capacity	T	A	0.034	-0.1212	0.013166	3.4e-20		Hand grip strength (left)	T	A	0.029414	-0.00015613	0.00441655	0.97
rs7432894	3	195841644	Total iron binding capacity	C	T	0.2955	-0.0377	0.00510467	1.52e-13		Hand grip strength (left)	C	T	0.309453	0.00291479	0.00160619	0.0700003
rs8177257	3	133480337	Total iron binding capacity	T	C	0.0735	-0.2878	0.0103681	1.39e-169		Hand grip strength (left)	T	C	0.029557	-0.00600043	0.00439497	0.17
rs855791	22	37462936	Total iron binding capacity	A	G	0.406	0.026	0.00468588	2.88e-08		Hand grip strength (left)	A	G	0.438837	-0.00085581	0.00150237	0.57
rs9267862	6	32201269	Total iron binding capacity	T	C	0.0694	0.0551	0.00962601	1.04e-08		Hand grip strength (left)	T	C	0.051957	-0.000792964	0.00333746	0.81
rs1106735	3	133602009	Total iron binding capacity	G	A	0.1078	0.0791	0.00731385	2.92e-27		Hand grip strength (right)	G	A	0.127299	0.00104072	0.00223654	0.64
rs112466891	3	133704165	Total iron binding capacity	C	A	0.1791	0.0453	0.00614146	1.63e-13		Hand grip strength (right)	C	A	0.185442	0.0011578	0.00193704	0.55
rs116272812	6	25452783	Total iron binding capacity	C	T	0.1181	-0.2414	0.00703276	1e-200		Hand grip strength (right)	C	T	0.123493	-0.00140512	0.00226739	0.54
rs12206077	6	29440741	Total iron binding capacity	A	G	0.2838	-0.0665	0.00513128	2.07e-38		Hand grip strength (right)	A	G	0.273819	-0.00113769	0.00166576	0.49
rs13008704	2	190387487	Total iron binding capacity	C	T	0.4876	-0.0369	0.00468642	3.44e-15		Hand grip strength (right)	C	T	0.494172	0.00238088	0.00149397	0.11
rs13084306	3	133917298	Total iron binding capacity	A	C	0.0253	0.1043	0.0162338	1.32e-10		Hand grip strength (right)	A	C	0.017553	-0.00447403	0.00576163	0.44
rs143530446	3	133685958	Total iron binding capacity	T	C	0.0299	-0.1591	0.0150086	2.96e-26		Hand grip strength (right)	T	C	0.018164	0.00267	0.00562425	0.630001
rs174547	11	61570783	Total iron binding capacity	C	T	0.3883	0.0462	0.00480239	6.57e-22		Hand grip strength (right)	C	T	0.344214	-0.00133634	0.00156419	0.39
rs199138	15	45387550	Total iron binding capacity	A	G	0.0815	0.0807	0.00863982	9.59e-21		Hand grip strength (right)	A	G	0.075893	-0.00111294	0.0028131	0.69
rs2236252	20	17597531	Total iron binding capacity	T	C	0.1788	0.0359	0.00610195	4.02e-09		Hand grip strength (right)	T	C	0.166751	-0.00373911	0.00199409	0.061
rs35570672	8	18272635	Total iron binding capacity	T	C	0.1877	-0.0429	0.00578923	1.26e-13		Hand grip strength (right)	T	C	0.220231	-0.00018318	0.00179249	0.92
rs469882	1	91530432	Total iron binding capacity	C	A	0.2221	-0.0367	0.00567893	1.03e-10		Hand grip strength (right)	C	A	0.196202	0.00179753	0.00187452	0.34
rs56195124	3	134112872	Total iron binding capacity	A	G	0.0543	0.0882	0.0108135	3.45e-16		Hand grip strength (right)	A	G	0.047016	-0.00625303	0.00356101	0.0790005
rs6025	1	169519049	Total iron binding capacity	T	C	0.0188	-0.093	0.0165067	1.76e-08		Hand grip strength (right)	T	C	0.022991	0.000138696	0.00495535	0.98
rs62183592	2	190429752	Total iron binding capacity	T	C	0.077	0.0496	0.00897868	3.31e-08		Hand grip strength (right)	T	C	0.069356	-0.000635302	0.00305002	0.83
rs72840508	6	25624400	Total iron binding capacity	T	A	0.034	-0.1212	0.013166	3.4e-20		Hand grip strength (right)	T	A	0.029423	0.00110994	0.0044223	0.8
rs7297861	12	121026828	Total iron binding capacity	C	T	0.0794	0.0479	0.00813988	3.99e-09		Hand grip strength (right)	C	T	0.099304	0.00340093	0.00248932	0.17
rs7432894	3	195841644	Total iron binding capacity	C	T	0.2955	-0.0377	0.00510467	1.52e-13		Hand grip strength (right)	C	T	0.30945	0.0018777	0.00160854	0.24
rs8177257	3	133480337	Total iron binding capacity	T	C	0.0735	-0.2878	0.0103681	1.39e-169		Hand grip strength (right)	T	C	0.029586	-0.00801218	0.00439947	0.0690001
rs855791	22	37462936	Total iron binding capacity	A	G	0.406	0.026	0.00468588	2.88e-08		Hand grip strength (right)	A	G	0.438836	0.000573169	0.00150466	0.7
rs9267862	6	32201269	Total iron binding capacity	T	C	0.0694	0.0551	0.00962601	1.04e-08		Hand grip strength (right)	T	C	0.051962	-0.00113364	0.0033422	0.73
rs9389269	6	135427159	Total iron binding capacity	C	T	0.2792	-0.0336	0.00518423	9.1e-11		Hand grip strength (right)	C	T	0.271737	-0.00287971	0.00166991	0.0850002
rs1106735	3	133602009	Total iron binding capacity	G	A	0.1078	0.0791	0.00731385	2.92e-27		Low hand grip strength	G	A	0.1268	-0.0038	0.0111	0.734
rs112466891	3	133700831	Total iron binding capacity	C	A	0.1791	0.0453	0.00614146	1.63e-13		Low hand grip strength	C	A	0.174	-0.012	0.0115	0.2946
rs112727702	19	50091204	Total iron binding capacity	T	G	0.1963	0.0433	0.0056634	2.08e-14		Low hand grip strength	T	G	0.2289	0.0105	0.0096	0.2746
rs116272812	6	25452783	Total iron binding capacity	C	T	0.1181	-0.2414	0.00703276	1e-200		Low hand grip strength	C	T	0.1216	0.0043	0.0113	0.7027
rs12206077	6	29440741	Total iron binding capacity	A	G	0.2838	-0.0665	0.00513128	2.07e-38		Low hand grip strength	A	G	0.2725	0.0097	0.0083	0.2456
rs12976652	19	46396610	Total iron binding capacity	C	T	0.0979	-0.0446	0.00748546	2.55e-09		Low hand grip strength	C	T	0.1231	-0.0435	0.0113	0.0001243
rs13008704	2	190387487	Total iron binding capacity	C	T	0.4876	-0.0369	0.00468642	3.44e-15		Low hand grip strength	C	T	0.4947	-0.0153	0.0074	0.0383698
rs13084306	3	133917298	Total iron binding capacity	A	C	0.0253	0.1043	0.0162338	1.32e-10		Low hand grip strength	A	C	0.0174	0.0027	0.029	0.9251
rs143530446	3	133685958	Total iron binding capacity	T	C	0.0299	-0.1591	0.0150086	2.96e-26		Low hand grip strength	T	C	0.0184	0.0262	0.028	0.3502
rs174547	11	61570783	Total iron binding capacity	C	T	0.3883	0.0462	0.00480239	6.57e-22		Low hand grip strength	C	T	0.3448	-0.0042	0.0077	0.5829
rs17580	14	94847262	Total iron binding capacity	A	T	0.0333	0.0762	0.0118312	1.19e-10		Low hand grip strength	A	T	0.0467	-0.0022	0.0177	0.9027
rs17767742	16	79749005	Total iron binding capacity	G	C	0.2828	0.0305	0.00508171	1.95e-09		Low hand grip strength	G	C	0.3152	-0.0002	0.0079	0.98
rs1927693	6	25414846	Total iron binding capacity	A	G	0.382	0.0367	0.00479779	2.02e-14		Low hand grip strength	A	G	0.3935	-0.0077	0.0076	0.3089
rs199138	15	45387550	Total iron binding capacity	A	G	0.0815	0.0807	0.00863982	9.59e-21		Low hand grip strength	A	G	0.0762	0.0278	0.0139	0.0454004
rs2236252	20	17597531	Total iron binding capacity	T	C	0.1788	0.0359	0.00610195	4.02e-09		Low hand grip strength	T	C	0.168	-0.0073	0.0099	0.4575
rs35570672	8	18272635	Total iron binding capacity	T	C	0.1877	-0.0429	0.00578923	1.26e-13		Low hand grip strength	T	C	0.2241	0.0059	0.0088	0.5051
rs35769520	14	75255115	Total iron binding capacity	G	A	0.4885	0.0264	0.00464716	1.34e-08		Low hand grip strength	G	A	0.5319	0.0149	0.0073	0.0419904
rs469882	1	91530432	Total iron binding capacity	C	A	0.2221	-0.0367	0.00567893	1.03e-10		Low hand grip strength	C	A	0.195	-0.0021	0.0093	0.8175
rs56195124	3	134112872	Total iron binding capacity	A	G	0.0543	0.0882	0.0108135	3.45e-16		Low hand grip strength	A	G	0.0468	-0.0157	0.0179	0.3818
rs6025	1	169519049	Total iron binding capacity	T	C	0.0188	-0.093	0.0165067	1.76e-08		Low hand grip strength	T	C	0.0254	0.0127	0.0243	0.6017
rs62183592	2	190429752	Total iron binding capacity	T	C	0.077	0.0496	0.00897868	3.31e-08		Low hand grip strength	T	C	0.0692	0.0099	0.0152	0.5139
rs7225558	17	58021268	Total iron binding capacity	T	C	0.4439	0.0268	0.00480441	2.43e-08		Low hand grip strength	T	C	0.3466	0.005	0.0087	0.5633
rs72840508	6	25624400	Total iron binding capacity	T	A	0.034	-0.1212	0.013166	3.4e-20		Low hand grip strength	T	A	0.0292	-0.017	0.0221	0.4414
rs7297861	12	121026828	Total iron binding capacity	C	T	0.0794	0.0479	0.00813988	3.99e-09		Low hand grip strength	C	T	0.1009	-0.001	0.0123	0.9334
rs7432894	3	195841644	Total iron binding capacity	C	T	0.2955	-0.0377	0.00510467	1.52e-13		Low hand grip strength	C	T	0.3128	0.0077	0.008	0.3305
rs8177257	3	133480337	Total iron binding capacity	T	C	0.0735	-0.2878	0.0103681	1.39e-169		Low hand grip strength	T	C	0.0307	-0.014	0.0216	0.514801
rs855791	22	37462936	Total iron binding capacity	A	G	0.406	0.026	0.00468588	2.88e-08		Low hand grip strength	A	G	0.4392	-0.0001	0.0075	0.9898
rs9267862	6	32201269	Total iron binding capacity	T	C	0.0694	0.0551	0.00962601	1.04e-08		Low hand grip strength	T	C	0.0559	-0.014	0.0163	0.3894
rs9389269	6	135427159	Total iron binding capacity	C	T	0.2792	-0.0336	0.00518423	9.1e-11		Low hand grip strength	C	T	0.271	-0.0148	0.0083	0.0736699
rs1106735	3	133602009	Total iron binding capacity	G	A	0.1078	0.0791	0.00731385	2.92e-27		Walking pace	G	A	0.127341	-0.000119724	0.00190413	0.95
rs112466891	3	133704165	Total iron binding capacity	C	A	0.1791	0.0453	0.00614146	1.63e-13		Walking pace	C	A	0.185446	-0.0031575	0.00164941	0.0560003
rs116272812	6	25452783	Total iron binding capacity	C	T	0.1181	-0.2414	0.00703276	1e-200		Walking pace	C	T	0.123536	-0.00115169	0.00193058	0.55
rs12206077	6	29440741	Total iron binding capacity	A	G	0.2838	-0.0665	0.00513128	2.07e-38		Walking pace	A	G	0.273812	0.00126223	0.00141881	0.37
rs12976652	19	46396610	Total iron binding capacity	C	T	0.0979	-0.0446	0.00748546	2.55e-09		Walking pace	C	T	0.121752	-0.00104792	0.00193993	0.59
rs13008704	2	190387487	Total iron binding capacity	C	T	0.4876	-0.0369	0.00468642	3.44e-15		Walking pace	C	T	0.494142	0.000598328	0.001273	0.64
rs13084306	3	133917298	Total iron binding capacity	A	C	0.0253	0.1043	0.0162338	1.32e-10		Walking pace	A	C	0.017534	0.00684257	0.00490861	0.16
rs174547	11	61570783	Total iron binding capacity	C	T	0.3883	0.0462	0.00480239	6.57e-22		Walking pace	C	T	0.344207	0.000749785	0.00133196	0.57
rs1927693	6	25414846	Total iron binding capacity	A	G	0.382	0.0367	0.00479779	2.02e-14		Walking pace	A	G	0.388015	0.000948396	0.00130685	0.47
rs199138	15	45387550	Total iron binding capacity	A	G	0.0815	0.0807	0.00863982	9.59e-21		Walking pace	A	G	0.075921	0.00459756	0.0023946	0.0549997
rs2236252	20	17597531	Total iron binding capacity	T	C	0.1788	0.0359	0.00610195	4.02e-09		Walking pace	T	C	0.166722	-0.000903536	0.0016975	0.59
rs35769520	14	75255115	Total iron binding capacity	G	A	0.4885	0.0264	0.00464716	1.34e-08		Walking pace	G	A	0.530876	0.00150369	0.00126625	0.24
rs469882	1	91530432	Total iron binding capacity	C	A	0.2221	-0.0367	0.00567893	1.03e-10		Walking pace	C	A	0.196283	-0.000411655	0.00159705	0.8
rs56195124	3	134112872	Total iron binding capacity	A	G	0.0543	0.0882	0.0108135	3.45e-16		Walking pace	A	G	0.04701	0.000785377	0.00303218	0.8
rs6025	1	169519049	Total iron binding capacity	T	C	0.0188	-0.093	0.0165067	1.76e-08		Walking pace	T	C	0.022962	0.00144961	0.00422454	0.73
rs62183592	2	190429752	Total iron binding capacity	T	C	0.077	0.0496	0.00897868	3.31e-08		Walking pace	T	C	0.06936	-0.00207288	0.00259872	0.43
rs72840508	6	25624400	Total iron binding capacity	T	A	0.034	-0.1212	0.013166	3.4e-20		Walking pace	T	A	0.029445	-0.00792981	0.00376477	0.0350002
rs7432894	3	195841644	Total iron binding capacity	C	T	0.2955	-0.0377	0.00510467	1.52e-13		Walking pace	C	T	0.309483	0.00125025	0.00136985	0.36
rs8177257	3	133480337	Total iron binding capacity	T	C	0.0735	-0.2878	0.0103681	1.39e-169		Walking pace	T	C	0.02959	-0.00491521	0.00374623	0.19
rs855791	22	37462936	Total iron binding capacity	A	G	0.406	0.026	0.00468588	2.88e-08		Walking pace	A	G	0.438775	-0.00188029	0.00128052	0.14
rs9267862	6	32201269	Total iron binding capacity	T	C	0.0694	0.0551	0.00962601	1.04e-08		Walking pace	T	C	0.051944	-0.000936153	0.00284706	0.74
rs9389269	6	135427159	Total iron binding capacity	C	T	0.2792	-0.0336	0.00518423	9.1e-11		Walking pace	C	T	0.271798	-1.77e-05	0.00142212	0.99
rs10421599	19	35767933	Transferrin saturation	A	G	0.2051	-0.03	0.00550146	4.95e-08		Appendicular lean mass	A	G	0.2239	-0.0041	0.0023	0.0729592
rs114708114	6	28426244	Transferrin saturation	T	C	0.0282	0.1608	0.0136302	4.03e-32		Appendicular lean mass	T	C	0.0256	-0.0061	0.0064	0.3413
rs116272812	6	25452783	Transferrin saturation	C	T	0.1181	0.2459	0.00685708	1e-200		Appendicular lean mass	C	T	0.1238	0.0066	0.0029	0.0212501
rs117718169	22	37359621	Transferrin saturation	T	C	0.0326	-0.0694	0.0121036	9.82e-09		Appendicular lean mass	T	C	0.045	-0.0014	0.0047	0.7756
rs12478088	2	190423005	Transferrin saturation	G	A	0.3885	0.0263	0.00466721	1.75e-08		Appendicular lean mass	G	A	0.3788	-0.003	0.0019	0.1147
rs12633819	3	66448307	Transferrin saturation	G	A	0.3879	0.0285	0.00472793	1.66e-09		Appendicular lean mass	G	A	0.3395	0.0025	0.002	0.2064
rs13007705	2	239069196	Transferrin saturation	T	C	0.3745	0.0331	0.00465059	1.1e-12		Appendicular lean mass	T	C	0.4455	0.002	0.0019	0.2978
rs35945185	1	66137239	Transferrin saturation	A	G	0.3618	0.0268	0.00471757	1.34e-08		Appendicular lean mass	A	G	0.37	0.0003	0.0019	0.89
rs4774514	15	45374055	Transferrin saturation	T	C	0.0665	-0.069	0.00946895	3.17e-13		Appendicular lean mass	T	C	0.0554	0.0073	0.0042	0.0814798
rs56912861	22	37511637	Transferrin saturation	A	G	0.3658	-0.038	0.00474489	1.16e-15		Appendicular lean mass	A	G	0.3431	0.0019	0.002	0.3378
rs62396224	6	26292926	Transferrin saturation	G	A	0.0507	-0.0597	0.0103421	7.81e-09		Appendicular lean mass	G	A	0.0525	0.0001	0.0043	0.9733
rs6592965	7	50427982	Transferrin saturation	A	G	0.4005	0.0262	0.00458355	1.09e-08		Appendicular lean mass	A	G	0.4551	0.0012	0.0019	0.5246
rs72838865	6	25671889	Transferrin saturation	A	C	0.0339	0.1029	0.013053	3.19e-15		Appendicular lean mass	A	C	0.026	-0.0098	0.006	0.1011
rs7385804	7	100235970	Transferrin saturation	C	A	0.3516	-0.0618	0.00471381	2.87e-39		Appendicular lean mass	C	A	0.3753	-0.0025	0.0019	0.1905
rs74338506	6	112054302	Transferrin saturation	A	G	0.0201	-0.085	0.0153176	2.87e-08		Appendicular lean mass	A	G	0.028	-0.0069	0.0057	0.2292
rs7648210	3	195835839	Transferrin saturation	A	G	0.2444	0.0371	0.00529877	2.53e-12		Appendicular lean mass	A	G	0.2402	0.0048	0.0022	0.0309699
rs7650925	3	133527169	Transferrin saturation	T	G	0.4258	0.0387	0.00459227	3.54e-17		Appendicular lean mass	T	G	0.4609	-0.0005	0.002	0.7867
rs7837764	8	23375702	Transferrin saturation	C	G	0.4021	0.0261	0.00461995	1.61e-08		Appendicular lean mass	C	G	0.3847	0.003	0.0019	0.1284
rs9399136	6	135402339	Transferrin saturation	C	T	0.2695	0.0673	0.00515175	5.32e-39		Appendicular lean mass	C	T	0.2584	0.0027	0.0022	0.2093
rs10421599	19	35767933	Transferrin saturation	A	G	0.2051	-0.03	0.00550146	4.95e-08		Hand grip strength (left)	A	G	0.223947	-0.00159813	0.00178978	0.37
rs114708114	6	28426244	Transferrin saturation	T	C	0.0282	0.1608	0.0136302	4.03e-32		Hand grip strength (left)	T	C	0.025567	0.00514909	0.00502668	0.31
rs115314215	6	27425598	Transferrin saturation	T	C	0.0653	-0.0559	0.00980749	1.2e-08		Hand grip strength (left)	T	C	0.042535	-0.0017918	0.00367809	0.630001
rs116272812	6	25452783	Transferrin saturation	C	T	0.1181	0.2459	0.00685708	1e-200		Hand grip strength (left)	C	T	0.123488	0.000702095	0.00226406	0.760001
rs117718169	22	37359621	Transferrin saturation	T	C	0.0326	-0.0694	0.0121036	9.82e-09		Hand grip strength (left)	T	C	0.04496	-0.00529166	0.00369545	0.15
rs12478088	2	190423005	Transferrin saturation	G	A	0.3885	0.0263	0.00466721	1.75e-08		Hand grip strength (left)	G	A	0.378942	0.00108232	0.00152713	0.48
rs12633819	3	66448307	Transferrin saturation	G	A	0.3879	0.0285	0.00472793	1.66e-09		Hand grip strength (left)	G	A	0.339559	-0.00304273	0.00157411	0.0530005
rs12975762	19	35950523	Transferrin saturation	G	A	0.328	-0.032	0.00488696	5.83e-11		Hand grip strength (left)	G	A	0.291042	-0.00102401	0.00163502	0.53
rs13007705	2	239069196	Transferrin saturation	T	C	0.3745	0.0331	0.00465059	1.1e-12		Hand grip strength (left)	T	C	0.445968	-0.00200924	0.00149735	0.18
rs143553568	6	32538144	Transferrin saturation	T	C	0.2674	-0.0376	0.00554155	1.16e-11		Hand grip strength (left)	T	C	0.124813	-0.00171192	0.00235245	0.47
rs28487964	15	44784375	Transferrin saturation	A	T	0.037	-0.0692	0.0124943	3.05e-08		Hand grip strength (left)	A	T	0.028222	-0.000608206	0.00466548	0.9
rs35945185	1	66147846	Transferrin saturation	A	G	0.3618	0.0268	0.00471757	1.34e-08		Hand grip strength (left)	A	G	0.370258	0.00137715	0.00153603	0.37
rs4774514	15	45374055	Transferrin saturation	T	C	0.0665	-0.069	0.00946895	3.17e-13		Hand grip strength (left)	T	C	0.055593	-0.000640001	0.00325649	0.84
rs56912861	22	37511637	Transferrin saturation	A	G	0.3658	-0.038	0.00474489	1.16e-15		Hand grip strength (left)	A	G	0.343058	-0.00149699	0.00157026	0.34
rs62396224	6	26292926	Transferrin saturation	G	A	0.0507	-0.0597	0.0103421	7.81e-09		Hand grip strength (left)	G	A	0.052703	0.00265629	0.0034157	0.44
rs6456691	6	25721354	Transferrin saturation	C	T	0.1229	0.0896	0.00685139	4.42e-39		Hand grip strength (left)	C	T	0.126355	0.00393537	0.00224567	0.08
rs6592965	7	50427982	Transferrin saturation	A	G	0.4005	0.0262	0.00458355	1.09e-08		Hand grip strength (left)	A	G	0.455312	-0.000627244	0.00149382	0.67
rs72838865	6	25671889	Transferrin saturation	A	C	0.0339	0.1029	0.013053	3.19e-15		Hand grip strength (left)	A	C	0.026046	-0.00339428	0.00470488	0.47
rs7385804	7	100235970	Transferrin saturation	C	A	0.3516	-0.0618	0.00471381	2.87e-39		Hand grip strength (left)	C	A	0.37494	0.000201298	0.00153186	0.9
rs74338506	6	112054302	Transferrin saturation	A	G	0.0201	-0.085	0.0153176	2.87e-08		Hand grip strength (left)	A	G	0.02788	-0.00670009	0.00450164	0.14
rs7648210	3	195835839	Transferrin saturation	A	G	0.2444	0.0371	0.00529877	2.53e-12		Hand grip strength (left)	A	G	0.240132	0.00398344	0.00174251	0.0219999
rs7650925	3	133527169	Transferrin saturation	T	G	0.4258	0.0387	0.00459227	3.54e-17		Hand grip strength (left)	T	G	0.461282	-0.00185448	0.00154287	0.23
rs7837764	8	23375702	Transferrin saturation	C	G	0.4021	0.0261	0.00461995	1.61e-08		Hand grip strength (left)	C	G	0.384678	-0.000411788	0.00152582	0.79
rs8177271	3	133482230	Transferrin saturation	A	G	0.2701	-0.0977	0.00494094	5.03e-87		Hand grip strength (left)	A	G	0.339014	-0.0028883	0.00156827	0.0659994
rs9399136	6	135402339	Transferrin saturation	C	T	0.2695	0.0673	0.00515175	5.32e-39		Hand grip strength (left)	C	T	0.25794	-0.00318039	0.0017028	0.0619998
rs9610638	22	37445668	Transferrin saturation	T	C	0.3972	-0.1561	0.00460947	1e-200		Hand grip strength (left)	T	C	0.429202	0.000194797	0.00150737	0.9
rs10421599	19	35767933	Transferrin saturation	A	G	0.2051	-0.03	0.00550146	4.95e-08		Hand grip strength (right)	A	G	0.223935	-0.00116833	0.00179258	0.51
rs114708114	6	28426244	Transferrin saturation	T	C	0.0282	0.1608	0.0136302	4.03e-32		Hand grip strength (right)	T	C	0.025559	0.00918933	0.00503464	0.0680002
rs115314215	6	27425598	Transferrin saturation	T	C	0.0653	-0.0559	0.00980749	1.2e-08		Hand grip strength (right)	T	C	0.042556	-0.00675063	0.00368267	0.0669993
rs116272812	6	25452783	Transferrin saturation	C	T	0.1181	0.2459	0.00685708	1e-200		Hand grip strength (right)	C	T	0.123493	-0.00140512	0.00226739	0.54
rs117718169	22	37359621	Transferrin saturation	T	C	0.0326	-0.0694	0.0121036	9.82e-09		Hand grip strength (right)	T	C	0.044953	-0.00282149	0.00370136	0.450001
rs12478088	2	190423005	Transferrin saturation	G	A	0.3885	0.0263	0.00466721	1.75e-08		Hand grip strength (right)	G	A	0.378984	0.000786158	0.00152913	0.61
rs12633819	3	66448307	Transferrin saturation	G	A	0.3879	0.0285	0.00472793	1.66e-09		Hand grip strength (right)	G	A	0.339501	-0.000755193	0.00157656	0.630001
rs12975762	19	35950523	Transferrin saturation	G	A	0.328	-0.032	0.00488696	5.83e-11		Hand grip strength (right)	G	A	0.291034	-0.000332615	0.00163748	0.84
rs13007705	2	239069196	Transferrin saturation	T	C	0.3745	0.0331	0.00465059	1.1e-12		Hand grip strength (right)	T	C	0.445958	-0.000107983	0.0014995	0.94
rs143553568	6	32538144	Transferrin saturation	T	C	0.2674	-0.0376	0.00554155	1.16e-11		Hand grip strength (right)	T	C	0.124819	-0.00294554	0.00235574	0.21
rs28487964	15	44784375	Transferrin saturation	A	T	0.037	-0.0692	0.0124943	3.05e-08		Hand grip strength (right)	A	T	0.028209	-0.00540793	0.0046735	0.25
rs35945185	1	66147846	Transferrin saturation	A	G	0.3618	0.0268	0.00471757	1.34e-08		Hand grip strength (right)	A	G	0.370276	0.000694593	0.0015383	0.649999
rs4774514	15	45374055	Transferrin saturation	T	C	0.0665	-0.069	0.00946895	3.17e-13		Hand grip strength (right)	T	C	0.055592	-0.000239858	0.00326089	0.94
rs56912861	22	37511637	Transferrin saturation	A	G	0.3658	-0.038	0.00474489	1.16e-15		Hand grip strength (right)	A	G	0.343053	-0.000650421	0.00157264	0.68
rs62396224	6	26292926	Transferrin saturation	G	A	0.0507	-0.0597	0.0103421	7.81e-09		Hand grip strength (right)	G	A	0.052707	-0.00164653	0.00342067	0.630001
rs6456691	6	25713219	Transferrin saturation	C	T	0.1229	0.0896	0.00685139	4.42e-39		Hand grip strength (right)	C	T	0.122955	0.00448185	0.00227669	0.0490004
rs6592965	7	50427982	Transferrin saturation	A	G	0.4005	0.0262	0.00458355	1.09e-08		Hand grip strength (right)	A	G	0.455293	0.00031085	0.00149623	0.84
rs72838865	6	25671889	Transferrin saturation	A	C	0.0339	0.1029	0.013053	3.19e-15		Hand grip strength (right)	A	C	0.026053	-0.00281633	0.0047111	0.55
rs7385804	7	100235970	Transferrin saturation	C	A	0.3516	-0.0618	0.00471381	2.87e-39		Hand grip strength (right)	C	A	0.374914	0.00118116	0.00153409	0.44
rs74338506	6	112054302	Transferrin saturation	A	G	0.0201	-0.085	0.0153176	2.87e-08		Hand grip strength (right)	A	G	0.02787	-0.00808564	0.00450914	0.0729995
rs7648210	3	195835839	Transferrin saturation	A	G	0.2444	0.0371	0.00529877	2.53e-12		Hand grip strength (right)	A	G	0.240134	0.00408257	0.00174521	0.0189998
rs7650925	3	133527169	Transferrin saturation	T	G	0.4258	0.0387	0.00459227	3.54e-17		Hand grip strength (right)	T	G	0.461249	-0.00233393	0.00154529	0.13
rs7837764	8	23375702	Transferrin saturation	C	G	0.4021	0.0261	0.00461995	1.61e-08		Hand grip strength (right)	C	G	0.384719	-0.000167589	0.00152805	0.91
rs8177271	3	133482230	Transferrin saturation	A	G	0.2701	-0.0977	0.00494094	5.03e-87		Hand grip strength (right)	A	G	0.339054	-0.00182627	0.00157044	0.24
rs9399136	6	135402339	Transferrin saturation	C	T	0.2695	0.0673	0.00515175	5.32e-39		Hand grip strength (right)	C	T	0.257927	-0.00289611	0.00170525	0.089
rs9610638	22	37445668	Transferrin saturation	T	C	0.3972	-0.1561	0.00460947	1e-200		Hand grip strength (right)	T	C	0.4292	0.00178955	0.00150963	0.24
rs10421599	19	35767933	Transferrin saturation	A	G	0.2051	-0.03	0.00550146	4.95e-08		Low hand grip strength	A	G	0.2237	0.0166	0.0088	0.0598095
rs114708114	6	28426244	Transferrin saturation	T	C	0.0282	0.1608	0.0136302	4.03e-32		Low hand grip strength	T	C	0.0252	0.004	0.0261	0.8768
rs115314215	6	27425598	Transferrin saturation	T	C	0.0653	-0.0559	0.00980749	1.2e-08		Low hand grip strength	T	C	0.0419	0.0223	0.0185	0.2293
rs116272812	6	25452783	Transferrin saturation	C	T	0.1181	0.2459	0.00685708	1e-200		Low hand grip strength	C	T	0.1216	0.0043	0.0113	0.7027
rs117718169	22	37359621	Transferrin saturation	T	C	0.0326	-0.0694	0.0121036	9.82e-09		Low hand grip strength	T	C	0.0448	0.0103	0.0187	0.5819
rs12478088	2	190423005	Transferrin saturation	G	A	0.3885	0.0263	0.00466721	1.75e-08		Low hand grip strength	G	A	0.3795	-0.0044	0.0076	0.5605
rs12633819	3	66448307	Transferrin saturation	G	A	0.3879	0.0285	0.00472793	1.66e-09		Low hand grip strength	G	A	0.338	-0.0012	0.0078	0.8786
rs12975762	19	35950523	Transferrin saturation	G	A	0.328	-0.032	0.00488696	5.83e-11		Low hand grip strength	G	A	0.2933	0.0062	0.0081	0.4446
rs13007705	2	239069196	Transferrin saturation	T	C	0.3745	0.0331	0.00465059	1.1e-12		Low hand grip strength	T	C	0.4485	-0.0069	0.0074	0.3525
rs143553568	6	32531583	Transferrin saturation	T	C	0.2674	-0.0376	0.00554155	1.16e-11		Low hand grip strength	T	C	0.1612	-0.0176	0.0115	0.1262
rs28487964	15	44784375	Transferrin saturation	A	T	0.037	-0.0692	0.0124943	3.05e-08		Low hand grip strength	A	T	0.0283	-0.0067	0.0233	0.7723
rs35945185	1	66137239	Transferrin saturation	A	G	0.3618	0.0268	0.00471757	1.34e-08		Low hand grip strength	A	G	0.3692	0.0129	0.0088	0.1427
rs4774514	15	45374055	Transferrin saturation	T	C	0.0665	-0.069	0.00946895	3.17e-13		Low hand grip strength	T	C	0.0557	0.0191	0.0161	0.2359
rs56912861	22	37511637	Transferrin saturation	A	G	0.3658	-0.038	0.00474489	1.16e-15		Low hand grip strength	A	G	0.3439	-0.008	0.0078	0.3054
rs62396224	6	26292926	Transferrin saturation	G	A	0.0507	-0.0597	0.0103421	7.81e-09		Low hand grip strength	G	A	0.0531	-0.0158	0.017	0.3514
rs6456691	6	25709223	Transferrin saturation	C	T	0.1229	0.0896	0.00685139	4.42e-39		Low hand grip strength	C	T	0.1387	0.0021	0.0121	0.8617
rs6592965	7	50427982	Transferrin saturation	A	G	0.4005	0.0262	0.00458355	1.09e-08		Low hand grip strength	A	G	0.4583	-0.0012	0.0074	0.8709
rs72838865	6	25671889	Transferrin saturation	A	C	0.0339	0.1029	0.013053	3.19e-15		Low hand grip strength	A	C	0.0261	-0.0119	0.0234	0.611999
rs7385804	7	100235970	Transferrin saturation	C	A	0.3516	-0.0618	0.00471381	2.87e-39		Low hand grip strength	C	A	0.3743	-0.0007	0.0076	0.9233
rs74338506	6	112054302	Transferrin saturation	A	G	0.0201	-0.085	0.0153176	2.87e-08		Low hand grip strength	A	G	0.0274	-0.0218	0.0233	0.3478
rs7648210	3	195835839	Transferrin saturation	A	G	0.2444	0.0371	0.00529877	2.53e-12		Low hand grip strength	A	G	0.2427	-0.0018	0.0086	0.8387
rs7650925	3	133527169	Transferrin saturation	T	G	0.4258	0.0387	0.00459227	3.54e-17		Low hand grip strength	T	G	0.465	0.003	0.0079	0.7031
rs7837764	8	23375702	Transferrin saturation	C	G	0.4021	0.0261	0.00461995	1.61e-08		Low hand grip strength	C	G	0.3851	-0.0027	0.0076	0.716901
rs8177271	3	133482230	Transferrin saturation	A	G	0.2701	-0.0977	0.00494094	5.03e-87		Low hand grip strength	A	G	0.3394	0.0034	0.0077	0.662
rs9399136	6	135402339	Transferrin saturation	C	T	0.2695	0.0673	0.00515175	5.32e-39		Low hand grip strength	C	T	0.2569	-0.0165	0.0085	0.05153
rs9610638	22	37445668	Transferrin saturation	T	C	0.3972	-0.1561	0.00460947	1e-200		Low hand grip strength	T	C	0.4312	-0.0065	0.0075	0.3875
rs10421599	19	35767933	Transferrin saturation	A	G	0.2051	-0.03	0.00550146	4.95e-08		Walking pace	A	G	0.223978	-0.00185111	0.00152572	0.23
rs114708114	6	28426244	Transferrin saturation	T	C	0.0282	0.1608	0.0136302	4.03e-32		Walking pace	T	C	0.025581	0.00793979	0.00428657	0.064
rs115314215	6	27425598	Transferrin saturation	T	C	0.0653	-0.0559	0.00980749	1.2e-08		Walking pace	T	C	0.042578	-0.00287633	0.00313561	0.36
rs116272812	6	25452783	Transferrin saturation	C	T	0.1181	0.2459	0.00685708	1e-200		Walking pace	C	T	0.123536	-0.00115169	0.00193058	0.55
rs117718169	22	37359621	Transferrin saturation	T	C	0.0326	-0.0694	0.0121036	9.82e-09		Walking pace	T	C	0.044941	0.0018183	0.0031501	0.56
rs12478088	2	190423005	Transferrin saturation	G	A	0.3885	0.0263	0.00466721	1.75e-08		Walking pace	G	A	0.378932	0.000665232	0.00130306	0.61
rs12975762	19	35950523	Transferrin saturation	G	A	0.328	-0.032	0.00488696	5.83e-11		Walking pace	G	A	0.291008	-0.000820035	0.00139387	0.56
rs13007705	2	239069196	Transferrin saturation	T	C	0.3745	0.0331	0.00465059	1.1e-12		Walking pace	T	C	0.445931	-0.00140906	0.00127774	0.27
rs143553568	6	32538144	Transferrin saturation	T	C	0.2674	-0.0376	0.00554155	1.16e-11		Walking pace	T	C	0.124803	0.00278534	0.00200659	0.17
rs28487964	15	44784375	Transferrin saturation	A	T	0.037	-0.0692	0.0124943	3.05e-08		Walking pace	A	T	0.0282	-0.00182856	0.00397918	0.649999
rs35945185	1	66147846	Transferrin saturation	A	G	0.3618	0.0268	0.00471757	1.34e-08		Walking pace	A	G	0.370352	-0.00047342	0.00131055	0.719999
rs56912861	22	37511637	Transferrin saturation	A	G	0.3658	-0.038	0.00474489	1.16e-15		Walking pace	A	G	0.343081	0.000370732	0.0013383	0.780001
rs6592965	7	50427982	Transferrin saturation	A	G	0.4005	0.0262	0.00458355	1.09e-08		Walking pace	A	G	0.455354	0.000300643	0.00127393	0.81
rs7385804	7	100235970	Transferrin saturation	C	A	0.3516	-0.0618	0.00471381	2.87e-39		Walking pace	C	A	0.374981	0.00170441	0.0013063	0.19
rs74338506	6	112054302	Transferrin saturation	A	G	0.0201	-0.085	0.0153176	2.87e-08		Walking pace	A	G	0.027897	0.00315056	0.00383799	0.41
rs7648210	3	195835839	Transferrin saturation	A	G	0.2444	0.0371	0.00529877	2.53e-12		Walking pace	A	G	0.240158	0.00214645	0.00148615	0.15
rs7650925	3	133527169	Transferrin saturation	T	G	0.4258	0.0387	0.00459227	3.54e-17		Walking pace	T	G	0.461266	-0.00240826	0.00131591	0.0669993
rs7837764	8	23375702	Transferrin saturation	C	G	0.4021	0.0261	0.00461995	1.61e-08		Walking pace	C	G	0.384712	-0.000910674	0.00130095	0.48
rs8177271	3	133482230	Transferrin saturation	A	G	0.2701	-0.0977	0.00494094	5.03e-87		Walking pace	A	G	0.339017	-0.000512846	0.00133732	0.7
rs9399136	6	135402339	Transferrin saturation	C	T	0.2695	0.0673	0.00515175	5.32e-39		Walking pace	C	T	0.257979	0.000290263	0.00145231	0.84
rs12693541	2	190418690	Ferritin(female)	T	C	0.1101	0.072	0.00735959	1.33e-22		Appendicular lean mass(female)	T	C	0.873418	0.00561913	0.00380678	0.18
rs13253974	8	23377910	Ferritin(female)	G	A	0.3396	0.035	0.00487111	6.71e-13		Appendicular lean mass(female)	G	A	0.677383	-0.00268152	0.0027234	0.29
rs1542752	17	72938100	Ferritin(female)	C	T	0.1451	0.041	0.00650267	2.88e-10		Appendicular lean mass(female)	C	T	0.849532	-0.00169047	0.00355674	0.53
rs2529440	7	30511794	Ferritin(female)	C	T	0.4503	-0.034	0.00472963	6.54e-13		Appendicular lean mass(female)	C	T	0.555131	-0.00169454	0.00255494	0.5
rs34523089	17	56436109	Ferritin(female)	C	T	0.1637	0.058	0.0062775	2.48e-20		Appendicular lean mass(female)	C	T	0.842872	0.00251388	0.00349164	0.35
rs3743171	15	65916527	Ferritin(female)	A	T	0.2079	-0.035	0.00573618	1.05e-09		Appendicular lean mass(female)	A	T	0.178462	0.00608317	0.00333287	0.05
rs4841429	8	10568529	Ferritin(female)	A	G	0.0791	0.053	0.00863722	8.45e-10		Appendicular lean mass(female)	A	G	0.924423	0.00403031	0.00483062	0.23
rs55789050	17	9793417	Ferritin(female)	A	T	0.3575	-0.027	0.00482049	2.13e-08		Appendicular lean mass(female)	A	T	0.329719	0.00195756	0.00270861	0.649999
rs6025	1	169519049	Ferritin(female)	C	T	0.0188	0.225	0.0156176	4.69e-47		Appendicular lean mass(female)	C	T	0.977038	-0.0199955	0.00841457	0.00659994
rs6757653	2	29171804	Ferritin(female)	C	T	0.2436	0.031	0.00536457	7.53e-09		Appendicular lean mass(female)	C	T	0.7087	0.000527054	0.00277941	1
rs708686	19	5840619	Ferritin(female)	C	T	0.2304	-0.033	0.0054839	1.77e-09		Appendicular lean mass(female)	C	T	0.730718	0.00845709	0.00288296	0.0064
rs75965181	1	22584002	Ferritin(female)	T	A	0.0283	-0.132	0.0151478	2.93e-18		Appendicular lean mass(female)	T	A	0.017475	-0.00550504	0.00969022	0.59
rs855791	22	37462936	Ferritin(female)	G	A	0.406	-0.039	0.00477044	2.95e-16		Appendicular lean mass(female)	G	A	0.560657	0.00048539	0.00259577	0.91
rs996347	14	34410892	Ferritin(female)	T	C	0.3408	0.055	0.00482776	4.56e-30		Appendicular lean mass(female)	T	C	0.641907	-0.000789613	0.00265924	0.66
rs12693541	2	190418690	Ferritin(male)	T	C	0.1101	0.085	0.00796495	1.38e-26		Appendicular lean mass(male)	T	C	0.873253	0.00212841	0.00423932	0.8
rs17476364	10	71094504	Ferritin(male)	T	C	0.0948	0.073	0.00829713	1.39e-18		Appendicular lean mass(male)	T	C	0.891284	0.0109413	0.00454035	0.017
rs1800562	6	26093141	Ferritin(male)	G	A	0.0671	0.16	0.00997046	5.96e-58		Appendicular lean mass(male)	G	A	0.922928	-0.00508114	0.00527792	0.2
rs2529440	7	30511794	Ferritin(male)	C	T	0.4503	-0.034	0.00510962	2.85e-11		Appendicular lean mass(male)	C	T	0.556702	-0.00156284	0.00283416	0.41
rs34523089	17	56436109	Ferritin(male)	C	T	0.1637	0.077	0.00693538	1.22e-28		Appendicular lean mass(male)	C	T	0.842521	0.00791464	0.00387138	0.0959997
rs3747602	16	4802386	Ferritin(male)	T	G	0.3656	0.029	0.00515851	1.89e-08		Appendicular lean mass(male)	T	G	0.631092	-0.00528992	0.0029301	0.11
rs4841429	8	10568529	Ferritin(male)	A	G	0.0791	0.066	0.00936587	1.83e-12		Appendicular lean mass(male)	A	G	0.924463	0.0036301	0.00536944	0.709999
rs57659670	15	45398438	Ferritin(male)	T	C	0.0832	-0.119	0.00929149	1.49e-37		Appendicular lean mass(male)	T	C	0.923966	-0.0138623	0.00533339	0.017
rs601338	19	49206674	Ferritin(male)	A	G	0.3945	0.029	0.00520145	2.47e-08		Appendicular lean mass(male)	A	G	0.507021	-0.00115791	0.00282978	0.75
rs6757653	2	29171804	Ferritin(male)	C	T	0.2436	0.031	0.00567329	4.65e-08		Appendicular lean mass(male)	C	T	0.708053	-0.00512874	0.00307839	0.0909997
rs75965181	1	22584002	Ferritin(male)	T	A	0.0283	-0.094	0.0165896	1.46e-08		Appendicular lean mass(male)	T	A	0.017262	-0.0173529	0.0108551	0.15
rs855791	22	37462936	Ferritin(male)	G	A	0.406	-0.049	0.00506445	3.84e-22		Appendicular lean mass(male)	G	A	0.562068	-0.00412534	0.00287769	0.12
rs996347	14	34410892	Ferritin(male)	T	C	0.3408	0.038	0.00525319	4.7e-13		Appendicular lean mass(male)	T	C	0.643271	-3.97035e-05	0.00295482	1
rs1800562	6	26093141	Iron(female)	G	A	0.0671	0.241	0.0100883	3.97e-126		Appendicular lean mass(female)	G	A	0.922984	-0.0235267	0.00474073	3.29997e-06
rs35945185	1	66137239	Iron(female)	G	A	0.3618	0.038	0.00534455	1.16e-12		Appendicular lean mass(female)	G	A	0.629419	0.00170697	0.00260909	0.54
rs4854760	3	133498741	Iron(female)	A	G	0.2639	0.045	0.00580584	9.13e-15		Appendicular lean mass(female)	A	G	0.660103	0.00580322	0.00268412	0.0299999
rs7385804	7	100235970	Iron(female)	A	C	0.3516	-0.056	0.0053776	2.15e-25		Appendicular lean mass(female)	A	C	0.624414	0.00523654	0.00261904	0.061
rs855791	22	37462936	Iron(female)	G	A	0.406	-0.171	0.00525614	1e-200		Appendicular lean mass(female)	G	A	0.560657	0.00048539	0.00259577	0.91
rs9399136	6	135402339	Iron(female)	T	C	0.2695	0.058	0.00587852	5.82e-23		Appendicular lean mass(female)	T	C	0.740985	-0.00480669	0.00290384	0.11
rs1800562	6	26093141	Iron(male)	G	A	0.0671	0.302	0.011793	1.23e-144		Appendicular lean mass(male)	G	A	0.922928	-0.00508114	0.00527792	0.2
rs4854760	3	133498741	Iron(male)	A	G	0.2639	0.061	0.00686929	6.68e-19		Appendicular lean mass(male)	A	G	0.660238	0.0074759	0.00298099	0.0350002
rs7385804	7	100235970	Iron(male)	A	C	0.3516	-0.056	0.00652004	8.78e-18		Appendicular lean mass(male)	A	C	0.625133	-0.000771734	0.0029114	0.8
rs855791	22	37462936	Iron(male)	G	A	0.406	-0.164	0.00631319	8.93e-149		Appendicular lean mass(male)	G	A	0.562068	-0.00412534	0.00287769	0.12
rs9399136	6	135402339	Iron(male)	T	C	0.2695	0.053	0.00708057	7.14e-14		Appendicular lean mass(male)	T	C	0.742364	-0.000115191	0.00323473	0.95
rs4854760	3	133498741	Transferrin saturation(female)	A	G	0.2639	-0.094	0.00652613	4.91e-47		Appendicular lean mass(female)	A	G	0.660103	0.00580322	0.00268412	0.0299999
rs57659670	15	45398438	Transferrin saturation(female)	T	C	0.0832	-0.071	0.010984	1.02e-10		Appendicular lean mass(female)	T	C	0.924274	-0.00681094	0.00482269	0.19
rs7385804	7	100235970	Transferrin saturation(female)	A	C	0.3516	-0.063	0.006235	5.29e-24		Appendicular lean mass(female)	A	C	0.624414	0.00523654	0.00261904	0.061
rs855791	22	37462936	Transferrin saturation(female)	G	A	0.406	-0.164	0.00599516	9.31e-165		Appendicular lean mass(female)	G	A	0.560657	0.00048539	0.00259577	0.91
rs9399136	6	135402339	Transferrin saturation(female)	T	C	0.2695	0.067	0.00671844	2.01e-23		Appendicular lean mass(female)	T	C	0.740985	-0.00480669	0.00290384	0.11
rs1800562	6	26093141	Transferrin saturation(male)	G	A	0.0671	0.476	0.0127911	1e-200		Appendicular lean mass(male)	G	A	0.922928	-0.00508114	0.00527792	0.2
rs4854760	3	133498741	Transferrin saturation(male)	A	G	0.2639	-0.095	0.00750603	1.03e-36		Appendicular lean mass(male)	A	G	0.660238	0.0074759	0.00298099	0.0350002
rs7385804	7	100235970	Transferrin saturation(male)	A	C	0.3516	-0.059	0.0070577	6.29e-17		Appendicular lean mass(male)	A	C	0.625133	-0.000771734	0.0029114	0.8
rs855791	22	37462936	Transferrin saturation(male)	G	A	0.406	-0.175	0.00687203	4.75e-143		Appendicular lean mass(male)	G	A	0.562068	-0.00412534	0.00287769	0.12
rs9399136	6	135402339	Transferrin saturation(male)	T	C	0.2695	0.065	0.00784347	1.16e-16		Appendicular lean mass(male)	T	C	0.742364	-0.000115191	0.00323473	0.95
rs112727702	19	50091204	Total iron binding capacity(female)	G	T	0.1963	0.043	0.00754233	1.19e-08		Appendicular lean mass(female)	G	T	0.770917	-0.00611073	0.00303789	0.0490004
rs174546	11	61569830	Total iron binding capacity(female)	C	T	0.3883	0.051	0.00636729	1.15e-15		Appendicular lean mass(female)	C	T	0.656127	0.0117608	0.00267838	3.40001e-06
rs1800562	6	26093141	Total iron binding capacity(female)	G	A	0.0671	-0.467	0.0125992	1e-200		Appendicular lean mass(female)	G	A	0.922984	-0.0235267	0.00474073	3.29997e-06
rs4854760	3	133498741	Total iron binding capacity(female)	A	G	0.2639	0.33	0.00890309	1e-200		Appendicular lean mass(female)	A	G	0.660103	0.00580322	0.00268412	0.0299999
rs57659670	15	45398438	Total iron binding capacity(female)	T	C	0.0832	0.095	0.0112606	3.27e-17		Appendicular lean mass(female)	T	C	0.924274	-0.00681094	0.00482269	0.19
rs6025	1	169519049	Total iron binding capacity(female)	C	T	0.0188	-0.134	0.0218368	8.44e-10		Appendicular lean mass(female)	C	T	0.977038	-0.0199955	0.00841457	0.00659994
rs17580	14	94847262	Total iron binding capacity(male)	T	A	0.0333	0.098	0.0178895	4.3e-08		Appendicular lean mass(male)	T	A	0.047895	0.000614469	0.00663333	0.69
rs1800562	6	26093141	Total iron binding capacity(male)	G	A	0.0671	-0.421	0.0132276	1e-200		Appendicular lean mass(male)	G	A	0.922928	-0.00508114	0.00527792	0.2
rs10005035	4	12865684	Appendicular lean mass	G	C	0.2823	-0.0175	0.0021	6.51328e-17		Ferritin	G	C	0.2727	-0.0023	0.00378114	0.543
rs10019221	4	21785364	Appendicular lean mass	T	G	0.5974	-0.0124	0.0019	1.22101e-10		Ferritin	T	G	0.6062	-0.0054	0.00354788	0.128
rs1005723	1	243646251	Appendicular lean mass	T	C	0.1908	0.0161	0.0024	1.7869e-11		Ferritin	T	C	0.2124	0.0029	0.00430959	0.501
rs10068640	5	123981977	Appendicular lean mass	A	G	0.3651	0.0112	0.002	1.28201e-08		Ferritin	A	G	0.3602	-0.001	0.00371874	0.788
rs10075249	5	52846505	Appendicular lean mass	T	C	0.4952	0.0143	0.0019	4.55827e-14		Ferritin	T	C	0.5352	-0.0018	0.0033768	0.594
rs10112506	8	13164746	Appendicular lean mass	G	A	0.3898	-0.012	0.0019	5.75705e-10		Ferritin	G	A	0.3457	-0.0011	0.00366383	0.764
rs10123619	9	119353611	Appendicular lean mass	G	A	0.8425	-0.0171	0.0026	4.05042e-11		Ferritin	G	A	0.8281	-0.0043	0.00509836	0.399
rs10171272	2	25946636	Appendicular lean mass	A	C	0.3035	0.0136	0.002	2.8721e-11		Ferritin	A	C	0.2908	0.0063	0.00379047	0.0965
rs10202845	2	42575820	Appendicular lean mass	G	A	0.1133	-0.0288	0.003	5.34564e-22		Ferritin	G	A	0.1113	-0.0017	0.00535735	0.751
rs10203320	2	9771620	Appendicular lean mass	C	T	0.3289	0.0138	0.002	7.85597e-12		Ferritin	C	T	0.3651	0.0022	0.00358116	0.539
rs10205141	2	11313340	Appendicular lean mass	G	A	0.0476	0.0241	0.0044	4.70999e-08		Ferritin	G	A	0.0559	-0.0072	0.00753025	0.339
rs10221831	2	202107829	Appendicular lean mass	T	C	0.0321	0.03	0.0053	1.80302e-08		Ferritin	T	C	0.0244	-0.0052	0.010339	0.615
rs10225945	7	28250083	Appendicular lean mass	G	A	0.1499	-0.0146	0.0026	3.27597e-08		Ferritin	G	A	0.1501	0.0066	0.00477601	0.167
rs10242866	7	17920613	Appendicular lean mass	T	C	0.3983	0.0157	0.0019	3.66269e-16		Ferritin	T	C	0.3651	-0.0037	0.00356994	0.3
rs10283100	8	120596023	Appendicular lean mass	G	A	0.9445	0.0575	0.0041	4.10677e-44		Ferritin	G	A	0.9372	-0.0132	0.0071986	0.0667
rs1035583	2	207326937	Appendicular lean mass	A	G	0.6177	0.0148	0.0019	1.99205e-14		Ferritin	A	G	0.6226	0.0003	0.00336689	0.929
rs10421750	19	50290604	Appendicular lean mass	T	G	0.312	-0.0145	0.0021	5.72796e-12		Ferritin	T	G	0.2843	0.0026	0.00421151	0.537
rs10453441	22	46363739	Appendicular lean mass	G	A	0.402	-0.0139	0.002	9.10123e-13		Ferritin	G	A	0.43	-0.0018	0.00354875	0.612
rs10461725	5	39437129	Appendicular lean mass	C	G	0.6561	0.0134	0.002	1.9829e-11		Ferritin	C	G	0.6558	0.0021	0.00370645	0.571
rs10471339	5	67823773	Appendicular lean mass	G	C	0.3823	-0.011	0.0019	1.448e-08		Ferritin	G	C	0.3485	0.0052	0.00359456	0.148
rs1047891	2	211540507	Appendicular lean mass	A	C	0.3159	0.0233	0.002	5.70427e-31		Ferritin	A	C	0.2634	0.0001	0.00379901	0.979
rs10483727	14	61072875	Appendicular lean mass	C	T	0.6109	-0.0368	0.0019	6.72977e-80		Ferritin	C	T	0.5826	0.0011	0.00346652	0.751
rs1056747	9	35690102	Appendicular lean mass	G	A	0.4117	-0.0155	0.0019	8.04822e-16		Ferritin	G	A	0.4062	-0.0024	0.0035417	0.498
rs1063582	8	23167353	Appendicular lean mass	G	T	0.7649	-0.0185	0.0022	1.12409e-16		Ferritin	G	T	0.7447	0.0061	0.00400779	0.128
rs10637890	14	54779522	Appendicular lean mass	TTC	T	0.621	-0.0123	0.002	3.95603e-10		Ferritin	TTC	T	0.6362	-0.0061	0.00358115	0.0885
rs10748128	12	69827658	Appendicular lean mass	T	G	0.3446	0.0255	0.002	6.77174e-38		Ferritin	T	G	0.3856	0.0046	0.00357345	0.198
rs10749157	10	115780129	Appendicular lean mass	C	T	0.3584	0.0113	0.002	1.239e-08		Ferritin	C	T	0.4147	-0.0055	0.00354704	0.121
rs10793931	9	133436478	Appendicular lean mass	C	G	0.3555	-0.0132	0.002	3.23221e-11		Ferritin	C	G	0.3384	0.0002	0.00325462	0.951
rs10796828	11	69490346	Appendicular lean mass	G	T	0.6348	0.0154	0.002	5.77431e-15		Ferritin	G	T	0.6775	0.0006	0.00342659	0.861
rs10807137	6	34183026	Appendicular lean mass	T	C	0.825	-0.0455	0.0025	5.67806e-75		Ferritin	T	C	0.8319	-0.0015	0.00448426	0.738
rs10815274	9	5728968	Appendicular lean mass	C	A	0.4562	0.0124	0.0019	6.45654e-11		Ferritin	C	A	0.4561	-0.0064	0.00345149	0.0637
rs10822117	10	52786701	Appendicular lean mass	G	A	0.237	-0.0176	0.0022	4.24033e-15		Ferritin	G	A	0.261	0.0072	0.00398221	0.0706
rs10824307	10	77185310	Appendicular lean mass	C	G	0.6471	-0.0194	0.002	1.78896e-22		Ferritin	C	G	0.6807	0.0001	0.00265899	0.97
rs10829226	10	27573952	Appendicular lean mass	A	G	0.6359	-0.0112	0.002	1.32999e-08		Ferritin	A	G	0.6545	0.0051	0.00366447	0.164
rs10845408	12	11880581	Appendicular lean mass	T	C	0.3538	0.0255	0.002	3.25387e-38		Ferritin	T	C	0.3891	-0.0019	0.00367346	0.605
rs10858246	9	139102831	Appendicular lean mass	C	G	0.3183	-0.0188	0.002	2.34909e-20		Ferritin	C	G	0.349	0.0051	0.00368185	0.166
rs10864899	2	112929481	Appendicular lean mass	G	A	0.5643	-0.0112	0.0019	3.84503e-09		Ferritin	G	A	0.6213	0.0064	0.00351192	0.0684
rs10922475	1	89142142	Appendicular lean mass	A	C	0.5395	0.0159	0.0019	2.1742e-17		Ferritin	A	C	0.5738	0.0037	0.00344633	0.283
rs10948	19	10754905	Appendicular lean mass	T	G	0.6638	-0.0252	0.002	3.42768e-36		Ferritin	T	G	0.7227	-0.0007	0.00394039	0.859
rs10975935	9	6954579	Appendicular lean mass	G	A	0.2464	-0.0121	0.0022	4.15002e-08		Ferritin	G	A	0.213	-0.0025	0.00405949	0.538
rs10982888	9	118468947	Appendicular lean mass	A	T	0.1136	-0.0328	0.003	3.96643e-28		Ferritin	A	T	0.0891	-0.0069	0.00582257	0.236
rs11049704	12	28691701	Appendicular lean mass	G	C	0.293	-0.0183	0.0021	1.10306e-18		Ferritin	G	C	0.3079	-0.0014	0.00365896	0.702
rs11060942	12	123434524	Appendicular lean mass	A	G	0.0344	-0.0354	0.0052	7.49031e-12		Ferritin	A	G	0.0414	0.0097	0.00888587	0.275
rs11068230	12	117349014	Appendicular lean mass	G	C	0.8656	0.0238	0.0028	9.67386e-18		Ferritin	G	C	0.8675	-0.0032	0.00500996	0.523
rs11070842	15	51624185	Appendicular lean mass	C	T	0.1631	-0.0146	0.0026	1.30101e-08		Ferritin	C	T	0.1562	-0.0068	0.00468898	0.147
rs11098677	4	123833516	Appendicular lean mass	T	G	0.7875	-0.0263	0.0023	3.93731e-30		Ferritin	T	G	0.7726	0.0056	0.00409058	0.171
rs11121615	1	10825577	Appendicular lean mass	T	C	0.6894	-0.0202	0.002	3.31894e-23		Ferritin	T	C	0.686	-0.0059	0.00378451	0.119
rs111365325	5	170865229	Appendicular lean mass	T	C	0.2312	-0.0271	0.0022	1.12409e-33		Ferritin	T	C	0.2096	-0.0054	0.00419492	0.198
rs111622870	4	2613109	Appendicular lean mass	C	T	0.0482	-0.0282	0.0044	1.85999e-10		Ferritin	C	T	0.0358	0.0082	0.00893955	0.359
rs11175919	12	66180277	Appendicular lean mass	A	G	0.0262	0.0349	0.0059	3.159e-09		Ferritin	A	G	0.03	0.0079	0.0104348	0.449
rs11187838	10	96038686	Appendicular lean mass	A	G	0.4347	0.0394	0.0019	1.16011e-94		Ferritin	A	G	0.4637	-0.001	0.00358014	0.78
rs11198591	10	120515892	Appendicular lean mass	A	G	0.3684	0.0148	0.002	4.90795e-14		Ferritin	A	G	0.3988	0.0014	0.00349814	0.689
rs11210892	1	44100084	Appendicular lean mass	A	G	0.6745	0.0118	0.002	3.57001e-09		Ferritin	A	G	0.7086	0.002	0.00372171	0.591
rs112153300	21	47547474	Appendicular lean mass	A	G	0.089	0.0261	0.0034	7.05342e-15		Ferritin	A	G	0.0922	0.0001	0.00997339	0.992
rs11217863	11	120293138	Appendicular lean mass	A	G	0.1162	-0.0268	0.003	1.06292e-19		Ferritin	A	G	0.1145	0.0011	0.00534675	0.837
rs11221657	11	129181358	Appendicular lean mass	G	T	0.1352	0.0179	0.0028	1.20501e-10		Ferritin	G	T	0.1256	0.0022	0.00506449	0.664
rs112367251	9	129738592	Appendicular lean mass	TCTCACA	T	0.357	0.0179	0.0021	1.29092e-17		Ferritin	TCTCACA	T	0.4867	0.0019	0.00352612	0.59
rs11243202	6	7719065	Appendicular lean mass	C	T	0.486	0.0302	0.0019	2.8327e-57		Ferritin	C	T	0.5021	0.0046	0.00347035	0.185
rs112537273	8	38248306	Appendicular lean mass	C	T	0.2299	-0.0212	0.0022	3.34426e-21		Ferritin	C	T	0.2575	-0.0039	0.00399537	0.329
rs11260035	19	7898957	Appendicular lean mass	A	G	0.2761	0.015	0.0021	1.85609e-12		Ferritin	A	G	0.2948	0.0014	0.00394976	0.723
rs112873218	11	1960119	Appendicular lean mass	T	C	0.1054	0.0216	0.0031	4.02161e-12		Ferritin	T	C	0.1124	0.0102	0.00557479	0.0673
rs113146332	17	42565977	Appendicular lean mass	C	G	0.0381	0.0311	0.0049	2.98696e-10		Ferritin	C	G	0.0333	0.0001	0.00997339	0.992
rs113232639	18	20715656	Appendicular lean mass	A	G	0.493	0.0327	0.0019	4.78961e-64		Ferritin	A	G	0.5121	0.0013	0.00336203	0.699
rs113289555	4	996998	Appendicular lean mass	T	G	0.2333	-0.0206	0.0023	7.32656e-20		Ferritin	T	G	0.2576	0.0005	0.0037525	0.894
rs113671109	3	12620885	Appendicular lean mass	C	T	0.22	-0.015	0.0023	4.22863e-11		Ferritin	C	T	0.2156	-0.0061	0.00418547	0.145
rs113827862	14	89849527	Appendicular lean mass	C	T	0.0608	-0.0235	0.004	4.66702e-09		Ferritin	C	T	0.0717	-0.0119	0.00682207	0.0811
rs113898003	6	130341235	Appendicular lean mass	C	T	0.2635	-0.036	0.0021	1.19207e-63		Ferritin	C	T	0.3108	0.0014	0.00373788	0.708
rs11421589	10	115193949	Appendicular lean mass	CT	C	0.5556	0.0119	0.0019	5.98894e-10		Ferritin	CT	C	0.5455	-0.0034	0.00351935	0.334
rs11424084	10	126612510	Appendicular lean mass	CA	C	0.1403	0.0228	0.0027	7.24102e-17		Ferritin	CA	C	0.1381	-0.003	0.00559764	0.592
rs11580040	1	155198222	Appendicular lean mass	G	A	0.08	0.0325	0.0035	6.76083e-21		Ferritin	G	A	0.0886	-0.01	0.00625707	0.11
rs11590254	1	92316573	Appendicular lean mass	T	A	0.3114	0.0186	0.002	4.33611e-20		Ferritin	T	A	0.3041	-0.0073	0.00372618	0.0501
rs115912456	5	82815158	Appendicular lean mass	G	A	0.0412	0.0577	0.0047	3.69233e-34		Ferritin	G	A	0.0521	-0.0077	0.00808661	0.341
rs116008080	16	67254841	Appendicular lean mass	A	G	0.0238	-0.0415	0.0063	4.05695e-11		Ferritin	A	G	0.0259	-0.0024	0.0106679	0.822
rs116052377	4	124787756	Appendicular lean mass	A	G	0.0809	0.0225	0.0035	7.89042e-11		Ferritin	A	G	0.0723	-0.0021	0.00645679	0.745
rs11612462	12	104411368	Appendicular lean mass	G	T	0.1698	0.015	0.0025	2.54701e-09		Ferritin	G	T	0.1563	-0.0038	0.00471218	0.42
rs11633371	15	89356832	Appendicular lean mass	T	G	0.4764	0.0216	0.0019	7.49376e-30		Ferritin	T	G	0.4983	0.0006	0.00363793	0.869
rs116493405	3	114733556	Appendicular lean mass	A	G	0.0537	0.0287	0.0042	9.52138e-12		Ferritin	A	G	0.0524	-0.0013	0.00753376	0.863
rs11684531	2	219835489	Appendicular lean mass	G	A	0.1328	-0.0172	0.0028	4.16697e-10		Ferritin	G	A	0.1149	-0.0073	0.00544469	0.18
rs1168768	12	66509650	Appendicular lean mass	T	C	0.975	0.0332	0.006	3.60903e-08		Ferritin	T	C	0.9731	0.0072	0.0109026	0.509
rs116919274	19	17359808	Appendicular lean mass	A	G	0.046	0.0271	0.0046	3.52298e-09		Ferritin	A	G	0.0412	0.0078	0.00855675	0.362
rs117068593	14	93118229	Appendicular lean mass	T	C	0.1895	0.0403	0.0024	8.82673e-62		Ferritin	T	C	0.1493	-0.0002	0.00455788	0.965
rs117203652	19	49857801	Appendicular lean mass	A	G	0.03	-0.0346	0.0055	4.31599e-10		Ferritin	A	G	0.0249	-0.0078	0.0108205	0.471
rs11720869	3	185619716	Appendicular lean mass	A	G	0.6686	0.0141	0.002	2.53805e-12		Ferritin	A	G	0.6821	0.0045	0.00373281	0.228
rs11721522	4	156976051	Appendicular lean mass	G	A	0.4125	0.0106	0.0019	4.03005e-08		Ferritin	G	A	0.4619	-0.0027	0.00342865	0.431
rs11727162	4	88606761	Appendicular lean mass	T	C	0.4987	-0.017	0.0019	2.15477e-19		Ferritin	T	C	0.5439	-0.006	0.00345325	0.0823
rs117335233	10	79914330	Appendicular lean mass	G	T	0.053	-0.0236	0.0042	2.561e-08		Ferritin	G	T	0.0459	-0.0053	0.00810183	0.513
rs1177765	5	32829929	Appendicular lean mass	C	T	0.4681	-0.0232	0.0019	1.3219e-34		Ferritin	C	T	0.502	0.0014	0.00334986	0.676
rs11778491	8	120451362	Appendicular lean mass	C	G	0.2518	-0.0247	0.0022	8.38687e-30		Ferritin	C	G	0.2596	0.001	0.00388755	0.797
rs117818446	8	67223589	Appendicular lean mass	A	G	0.0202	0.0423	0.0068	5.28896e-10		Ferritin	A	G	0.0137	0.0185	0.0138616	0.182
rs117972846	17	26947476	Appendicular lean mass	G	T	0.0285	0.0335	0.0057	5.47293e-09		Ferritin	G	T	0.0198	-0.0036	0.011345	0.751
rs11867855	17	18262584	Appendicular lean mass	T	G	0.2372	-0.0132	0.0022	2.93103e-09		Ferritin	T	G	0.2637	-0.0045	0.00391186	0.25
rs1190540	14	102897009	Appendicular lean mass	G	A	0.6983	0.0125	0.0021	1.61901e-09		Ferritin	G	A	0.704	0.0015	0.00378652	0.692
rs11959466	5	42803824	Appendicular lean mass	T	C	0.0564	0.038	0.0042	2.24078e-19		Ferritin	T	C	0.0528	0.0036	0.00747311	0.63
rs1202186	7	87213258	Appendicular lean mass	T	C	0.6548	-0.012	0.002	1.65299e-09		Ferritin	T	C	0.6663	-0.0022	0.00405016	0.587
rs12051245	16	783865	Appendicular lean mass	C	T	0.2318	0.0299	0.0022	2.56389e-40		Ferritin	C	T	0.2657	-0.0012	0.00397952	0.763
rs12074850	1	51248316	Appendicular lean mass	G	A	0.0898	0.0393	0.0033	2.72207e-33		Ferritin	G	A	0.1023	-0.0068	0.00570151	0.233
rs12099669	12	46783653	Appendicular lean mass	A	G	0.6962	0.0331	0.002	1.39187e-58		Ferritin	A	G	0.6372	0.0045	0.00366889	0.22
rs12150907	19	4940630	Appendicular lean mass	A	G	0.1977	-0.0219	0.0024	7.21938e-20		Ferritin	A	G	0.2128	-0.0037	0.00433159	0.393
rs12185775	20	20293769	Appendicular lean mass	C	G	0.1172	-0.0167	0.003	3.661e-08		Ferritin	C	G	0.1159	-0.005	0.0054623	0.36
rs12188208	5	77442791	Appendicular lean mass	C	A	0.2349	-0.0195	0.0022	1.40088e-18		Ferritin	C	A	0.186	-0.0013	0.0042193	0.758
rs12230946	12	53498725	Appendicular lean mass	A	G	0.0911	0.0271	0.0033	1.45011e-16		Ferritin	A	G	0.0976	0.0007	0.00540741	0.897
rs12340775	9	13226945	Appendicular lean mass	A	G	0.0552	-0.0287	0.0043	1.73181e-11		Ferritin	A	G	0.0387	-0.0007	0.00871749	0.936
rs12344515	9	113801231	Appendicular lean mass	T	C	0.2402	-0.0163	0.0022	2.27719e-13		Ferritin	T	C	0.2368	0.0048	0.00404184	0.235
rs12347137	9	119122721	Appendicular lean mass	C	A	0.2023	-0.046	0.0024	9.79716e-85		Ferritin	C	A	0.2473	0.0007	0.00402695	0.862
rs12351226	9	98405230	Appendicular lean mass	T	C	0.1712	0.0218	0.0025	9.13482e-18		Ferritin	T	C	0.1622	0.0065	0.00469256	0.166
rs12423821	12	132650284	Appendicular lean mass	C	T	0.1575	0.0161	0.0027	1.17201e-09		Ferritin	C	T	0.1547	-0.003	0.00480034	0.532
rs12461874	19	17180358	Appendicular lean mass	A	C	0.2784	-0.0181	0.0021	1.26386e-17		Ferritin	A	C	0.2355	-0.0013	0.00390182	0.739
rs12483401	21	35443829	Appendicular lean mass	C	T	0.0216	-0.0387	0.0067	9.22104e-09		Ferritin	C	T	0.0277	-0.0095	0.0111452	0.394
rs12512942	4	177766307	Appendicular lean mass	A	G	0.6376	-0.0162	0.002	1.58016e-16		Ferritin	A	G	0.6256	-0.0028	0.00353259	0.428
rs12517711	5	60754661	Appendicular lean mass	C	T	0.3917	-0.0147	0.0019	2.78869e-14		Ferritin	C	T	0.3716	0.0035	0.00358559	0.329
rs12519407	5	137651012	Appendicular lean mass	C	A	0.2567	0.0181	0.0022	3.3752e-17		Ferritin	C	A	0.2624	0.0068	0.00390345	0.0815
rs12533452	7	19016871	Appendicular lean mass	T	C	0.1569	0.0237	0.0026	1.31401e-19		Ferritin	T	C	0.1528	0.0068	0.00478169	0.155
rs12536902	7	33213009	Appendicular lean mass	A	C	0.0143	0.0479	0.0081	3.65603e-09		Ferritin	A	C	0.0068	0.0075	0.0167331	0.654
rs12541381	8	135649848	Appendicular lean mass	A	G	0.2575	-0.0319	0.0022	2.80931e-49		Ferritin	A	G	0.238	-0.0014	0.00397971	0.725
rs12563442	1	19786695	Appendicular lean mass	C	T	0.2669	0.0122	0.0021	9.93299e-09		Ferritin	C	T	0.2625	0.0045	0.00389536	0.248
rs12655296	5	15890643	Appendicular lean mass	T	C	0.6251	-0.011	0.002	1.62002e-08		Ferritin	T	C	0.6115	0.0005	0.00361522	0.89
rs12672217	7	156310948	Appendicular lean mass	A	G	0.3609	0.0139	0.002	1.33414e-12		Ferritin	A	G	0.4084	-0.0028	0.00358669	0.435
rs12700901	7	28783171	Appendicular lean mass	A	C	0.4055	-0.0184	0.0019	1.66686e-21		Ferritin	A	C	0.426	-0.0024	0.00350897	0.494
rs12702693	7	8101039	Appendicular lean mass	T	C	0.4542	0.0173	0.0019	6.56145e-20		Ferritin	T	C	0.4505	-0.0034	0.00349758	0.331
rs12713004	2	23896049	Appendicular lean mass	G	A	0.7254	0.0367	0.0021	2.39828e-68		Ferritin	G	A	0.7628	0.0022	0.00405016	0.587
rs12724708	1	219620569	Appendicular lean mass	T	A	0.3574	0.0243	0.002	1.65615e-35		Ferritin	T	A	0.3472	0.0045	0.00363714	0.216
rs12882130	14	103878774	Appendicular lean mass	G	C	0.3836	-0.0202	0.002	1.87715e-24		Ferritin	G	C	0.3543	0.0038	0.00362116	0.294
rs12907139	15	73521566	Appendicular lean mass	A	G	0.5245	-0.0149	0.0019	4.89328e-15		Ferritin	A	G	0.5624	-0.0061	0.00348435	0.08
rs12909863	15	75825822	Appendicular lean mass	C	G	0.2512	0.0189	0.0022	6.04644e-18		Ferritin	C	G	0.1925	-0.0003	0.00459992	0.948
rs12943867	17	79409710	Appendicular lean mass	A	G	0.3367	0.0184	0.002	7.56833e-20		Ferritin	A	G	0.3411	0.0003	0.00434865	0.945
rs12962050	18	35179808	Appendicular lean mass	A	G	0.6445	0.0153	0.002	1.51915e-14		Ferritin	A	G	0.6263	-0.0027	0.00362198	0.456
rs12997625	2	202970250	Appendicular lean mass	T	C	0.5266	-0.017	0.0019	1.50107e-19		Ferritin	T	C	0.4889	0.0026	0.00342667	0.448
rs13037813	20	47750588	Appendicular lean mass	C	T	0.2391	0.0292	0.0022	1.71199e-39		Ferritin	C	T	0.2247	-0.0039	0.00402023	0.332
rs13103161	4	106216459	Appendicular lean mass	A	T	0.3891	-0.0284	0.0019	2.37684e-48		Ferritin	A	T	0.3913	0.0001	0.00346858	0.977
rs13109280	4	54380513	Appendicular lean mass	G	A	0.6618	0.0131	0.002	9.14534e-11		Ferritin	G	A	0.6601	0.0037	0.00368238	0.315
rs13127468	4	8599658	Appendicular lean mass	A	C	0.4629	-0.0123	0.0019	9.85825e-11		Ferritin	A	C	0.4243	0.0005	0.00342699	0.884
rs13209685	6	7779729	Appendicular lean mass	T	G	0.1594	0.0277	0.0026	7.49031e-27		Ferritin	T	G	0.1728	0.0007	0.00479779	0.884
rs1325596	1	176794066	Appendicular lean mass	A	G	0.5476	0.0287	0.0019	2.77077e-52		Ferritin	A	G	0.5796	-0.0006	0.00328331	0.855
rs1330826	9	85129970	Appendicular lean mass	C	G	0.2268	0.0162	0.0023	1.03896e-12		Ferritin	C	G	0.2247	-0.0078	0.00419696	0.0631
rs13316	14	93407301	Appendicular lean mass	A	C	0.4301	0.0115	0.0019	3.65502e-09		Ferritin	A	C	0.4043	0.0022	0.00363475	0.545
rs1340022	8	131334465	Appendicular lean mass	C	T	0.4868	0.0118	0.0019	4.47404e-10		Ferritin	C	T	0.5041	0.0017	0.00346805	0.624
rs1341215	9	111662350	Appendicular lean mass	A	G	0.1374	0.0229	0.0027	6.3183e-17		Ferritin	A	G	0.1507	-0.0091	0.0048099	0.0585
rs13430869	2	218146818	Appendicular lean mass	T	G	0.7427	0.0272	0.0021	6.36649e-37		Ferritin	T	G	0.7939	-0.0014	0.00415239	0.736
rs139163241	7	76709213	Appendicular lean mass	G	T	0.1394	-0.0164	0.0027	1.78599e-09		Ferritin	G	T	0.1803	-0.0036	0.00458147	0.432
rs139921635	4	73181637	Appendicular lean mass	T	G	0.0236	0.0385	0.0062	6.15602e-10		Ferritin	T	G	0.0338	-0.0177	0.0105693	0.094
rs1405227	1	98873390	Appendicular lean mass	A	G	0.3167	0.0129	0.002	1.573e-10		Ferritin	A	G	0.2635	0.0023	0.00392616	0.558
rs140657345	15	41615909	Appendicular lean mass	TCCTC	T	0.2519	-0.02	0.0022	5.5335e-20		Ferritin	TCCTC	T	0.254	-0.0041	0.00450716	0.363
rs143076454	16	921179	Appendicular lean mass	A	G	0.0186	-0.0499	0.007	1.05512e-12		Ferritin	A	G	0.0191	0.0184	0.0130014	0.157
rs143554698	9	95538573	Appendicular lean mass	T	C	0.1409	-0.0257	0.0027	3.39391e-21		Ferritin	T	C	0.1226	0.0077	0.00513843	0.134
rs144109601	13	50455500	Appendicular lean mass	A	C	0.0418	-0.0278	0.0048	5.15003e-09		Ferritin	A	C	0.0371	0.0075	0.00887365	0.398
rs1443536	4	82174165	Appendicular lean mass	G	A	0.305	0.0218	0.0021	1.91205e-26		Ferritin	G	A	0.339	-0.0042	0.00365106	0.25
rs1444628	12	20563643	Appendicular lean mass	T	C	0.6904	0.024	0.002	6.84542e-32		Ferritin	T	C	0.7318	-0.0021	0.00387642	0.588
rs144627572	2	20583907	Appendicular lean mass	A	G	0.0329	0.0439	0.0053	1.30197e-16		Ferritin	A	G	0.0231	0.0052	0.0107317	0.628
rs147110934	19	55993436	Appendicular lean mass	T	G	0.0243	-0.0722	0.0062	9.38858e-32		Ferritin	T	G	0.009	0.0081	0.014484	0.576
rs1472852	4	17910236	Appendicular lean mass	A	C	0.1582	-0.0638	0.0026	8.22243e-135		Ferritin	A	C	0.1019	-0.001	0.00508183	0.844
rs1478575	2	218278555	Appendicular lean mass	A	T	0.6843	0.0312	0.002	5.20236e-54		Ferritin	A	T	0.6482	0.0035	0.00366813	0.34
rs148617731	4	87616668	Appendicular lean mass	CAG	C	0.0519	0.041	0.0043	5.91562e-22		Ferritin	CAG	C	0.0366	-0.0108	0.00865326	0.212
rs14976	2	85818886	Appendicular lean mass	T	C	0.3057	0.0144	0.002	1.42692e-12		Ferritin	T	C	0.259	-0.0076	0.00387593	0.0499
rs1514134	1	56116513	Appendicular lean mass	C	T	0.3849	-0.0114	0.0019	3.57396e-09		Ferritin	C	T	0.4234	0.0007	0.00358053	0.845
rs1556659	10	130834698	Appendicular lean mass	T	C	0.3818	0.0163	0.002	7.18952e-17		Ferritin	T	C	0.3978	-0.0043	0.00356691	0.228
rs1584011	11	27080527	Appendicular lean mass	G	T	0.3559	0.0159	0.002	9.77687e-16		Ferritin	G	T	0.3837	0.0041	0.00358676	0.253
rs165849	22	19958669	Appendicular lean mass	A	G	0.6975	0.0157	0.0021	4.56983e-14		Ferritin	A	G	0.7312	0.0009	0.00397774	0.821
rs17197114	14	21894526	Appendicular lean mass	C	T	0.1772	0.0177	0.0025	1.54383e-12		Ferritin	C	T	0.1823	-0.0052	0.0045013	0.248
rs17205463	15	62381413	Appendicular lean mass	T	C	0.4477	-0.0263	0.0019	4.2092e-43		Ferritin	T	C	0.4844	-0.0031	0.00350168	0.376
rs17246129	2	227259964	Appendicular lean mass	A	G	0.3044	0.0254	0.002	1.26911e-35		Ferritin	A	G	0.237	0.0038	0.00395788	0.337
rs17278379	1	172381284	Appendicular lean mass	C	T	0.124	0.0226	0.0029	2.39773e-15		Ferritin	C	T	0.1289	0.0026	0.00524352	0.62
rs173135	17	68172326	Appendicular lean mass	T	C	0.115	-0.0341	0.003	3.24564e-30		Ferritin	T	C	0.1157	0.0068	0.00542453	0.21
rs17400325	2	178565913	Appendicular lean mass	C	T	0.0415	0.0345	0.0047	2.10087e-13		Ferritin	C	T	0.0216	-0.0114	0.0104215	0.274
rs17408561	2	225474277	Appendicular lean mass	G	A	0.3908	0.0123	0.002	5.99998e-10		Ferritin	G	A	0.3107	0.0004	0.0043067	0.926
rs17478946	12	24093062	Appendicular lean mass	G	A	0.3004	-0.0192	0.0021	9.98389e-21		Ferritin	G	A	0.2527	-0.0058	0.00391025	0.138
rs17681189	2	65976175	Appendicular lean mass	A	C	0.4231	-0.0131	0.0019	5.81969e-12		Ferritin	A	C	0.3699	-0.001	0.00348254	0.774
rs17718736	3	71555205	Appendicular lean mass	A	C	0.3226	0.0115	0.002	1.39399e-08		Ferritin	A	C	0.3037	0.0039	0.00372416	0.295
rs177591	7	28556199	Appendicular lean mass	G	C	0.1489	-0.0191	0.0027	1.51286e-12		Ferritin	G	C	0.1456	0.002	0.00491387	0.684
rs17773965	2	217631338	Appendicular lean mass	T	C	0.1412	-0.0163	0.0027	1.50699e-09		Ferritin	T	C	0.1752	-0.0056	0.00470542	0.234
rs1786263	18	13116432	Appendicular lean mass	T	G	0.6055	-0.019	0.0019	1.02589e-22		Ferritin	T	G	0.5779	-0.003	0.00350469	0.392
rs1797070	1	218630201	Appendicular lean mass	A	G	0.2684	0.0219	0.0021	4.93287e-25		Ferritin	A	G	0.2381	0.0012	0.00401443	0.765
rs182798714	3	128960869	Appendicular lean mass	T	A	0.0274	0.0376	0.0062	1.45101e-09		Ferritin	T	A	0.0226	0.0084	0.0127799	0.511
rs1880318	7	46028167	Appendicular lean mass	A	G	0.2039	0.0147	0.0024	6.85899e-10		Ferritin	A	G	0.1844	-0.0018	0.00451292	0.69
rs1899040	2	223901896	Appendicular lean mass	T	C	0.7962	0.0152	0.0023	9.04066e-11		Ferritin	T	C	0.7974	0.0033	0.00429229	0.442
rs190823861	4	73505911	Appendicular lean mass	A	G	0.0466	-0.0345	0.0045	2.08882e-14		Ferritin	A	G	0.0524	-0.0057	0.00810708	0.482
rs1933081	6	151651505	Appendicular lean mass	A	T	0.0834	0.0267	0.0034	5.32844e-15		Ferritin	A	T	0.072	-0.0065	0.00653622	0.32
rs199647708	2	125352195	Appendicular lean mass	A	G	0.3969	0.0114	0.0019	3.43297e-09		Ferritin	A	G	0.3231	-0.0036	0.00385196	0.35
rs200091076	1	154598598	Appendicular lean mass	GT	G	0.6464	-0.0117	0.002	6.92405e-09		Ferritin	GT	G	0.7616	0.002	0.00442113	0.651
rs200439	1	6716083	Appendicular lean mass	C	A	0.2207	-0.0128	0.0023	1.51001e-08		Ferritin	C	A	0.215	-0.0041	0.00421767	0.331
rs2005172	17	61996255	Appendicular lean mass	C	A	0.6397	0.048	0.002	2.34963e-128		Ferritin	C	A	0.6443	0.0006	0.00345167	0.862
rs201570119	2	112256320	Appendicular lean mass	C	T	0.2098	0.0194	0.0023	5.47646e-17		Ferritin	C	T	0.2161	-0.0019	0.00427871	0.657
rs2019203	17	36908672	Appendicular lean mass	A	C	0.4909	0.0189	0.0019	1.8412e-23		Ferritin	A	C	0.4799	-0.001	0.00353069	0.777
rs2025609	1	67422990	Appendicular lean mass	G	C	0.8511	0.0186	0.0026	2.00217e-12		Ferritin	G	C	0.8379	-0.0019	0.00465261	0.683
rs2025808	1	184161757	Appendicular lean mass	A	C	0.2541	0.0122	0.0022	1.71601e-08		Ferritin	A	C	0.3057	-0.0032	0.00377009	0.396
rs2035901	4	145521867	Appendicular lean mass	G	A	0.4679	0.024	0.0019	9.43192e-37		Ferritin	G	A	0.4916	-0.0051	0.00347321	0.142
rs2070598	14	75360906	Appendicular lean mass	A	G	0.4559	0.0204	0.0019	6.35624e-27		Ferritin	A	G	0.4053	0.0028	0.00353259	0.428
rs2071450	12	54428532	Appendicular lean mass	T	C	0.3675	-0.0174	0.002	8.84708e-19		Ferritin	T	C	0.4001	0.0062	0.00356603	0.0821
rs2101017	12	122306857	Appendicular lean mass	T	C	0.8695	-0.0223	0.0028	1.44411e-15		Ferritin	T	C	0.8496	-0.0005	0.00504164	0.921
rs2105333	6	158755437	Appendicular lean mass	G	T	0.6648	-0.019	0.002	1.70098e-21		Ferritin	G	T	0.6846	0.0058	0.00369007	0.116
rs2112617	17	46977125	Appendicular lean mass	A	G	0.5294	-0.0167	0.0019	1.073e-18		Ferritin	A	G	0.5355	-0.0048	0.00344891	0.164
rs212526	1	21584941	Appendicular lean mass	C	T	0.6007	0.0214	0.0019	3.84326e-29		Ferritin	C	T	0.5979	0.0032	0.00349587	0.36
rs2138374	2	190014317	Appendicular lean mass	C	T	0.696	-0.0149	0.002	2.78997e-13		Ferritin	C	T	0.6843	0.0024	0.00367747	0.514
rs2140619	7	114007270	Appendicular lean mass	G	A	0.4128	0.0113	0.0019	5.17798e-09		Ferritin	G	A	0.4143	0.0032	0.00353986	0.366
rs2142644	6	19053843	Appendicular lean mass	A	C	0.672	-0.0181	0.002	3.37287e-19		Ferritin	A	C	0.6423	-0.0033	0.00364287	0.365
rs2188805	7	93078400	Appendicular lean mass	C	A	0.3359	0.0114	0.002	2.003e-08		Ferritin	C	A	0.3489	-0.0052	0.00363001	0.152
rs2194411	3	185548663	Appendicular lean mass	A	G	0.1283	0.0443	0.0029	2.43388e-54		Ferritin	A	G	0.1162	0.005	0.00533885	0.349
rs2209098	1	172167226	Appendicular lean mass	C	T	0.3108	0.024	0.002	1.72783e-32		Ferritin	C	T	0.295	-0.0015	0.00372273	0.687
rs2212926	21	38066883	Appendicular lean mass	A	C	0.2106	-0.022	0.0023	7.74819e-21		Ferritin	A	C	0.1704	-0.0073	0.0044902	0.104
rs2236096	20	3266319	Appendicular lean mass	C	T	0.2327	0.018	0.0023	1.28795e-15		Ferritin	C	T	0.3129	-0.0061	0.00404976	0.132
rs2237485	7	50749870	Appendicular lean mass	A	G	0.2234	0.0191	0.0023	3.73422e-17		Ferritin	A	G	0.202	0.0065	0.00422572	0.124
rs2240735	16	4027605	Appendicular lean mass	T	C	0.748	0.0189	0.0022	3.98566e-18		Ferritin	T	C	0.7726	0.0025	0.00409976	0.542
rs2268718	6	52415023	Appendicular lean mass	T	C	0.2704	0.0141	0.0021	3.23594e-11		Ferritin	T	C	0.2752	-0.0057	0.00386234	0.14
rs2270894	3	9975386	Appendicular lean mass	G	C	0.2034	-0.0332	0.0024	1.25401e-42		Ferritin	G	C	0.2409	0.0005	0.00423422	0.906
rs2283200	11	2729340	Appendicular lean mass	T	C	0.0559	-0.0281	0.0042	1.48115e-11		Ferritin	T	C	0.0543	0.0023	0.00766074	0.764
rs2287821	19	33935102	Appendicular lean mass	T	C	0.5091	-0.0153	0.0019	6.95344e-16		Ferritin	T	C	0.5621	-0.0046	0.00347035	0.185
rs2289629	17	27959903	Appendicular lean mass	A	G	0.3451	-0.0148	0.002	8.02047e-14		Ferritin	A	G	0.3811	0.0034	0.00355595	0.339
rs2296316	14	65520246	Appendicular lean mass	C	T	0.4643	-0.0192	0.0019	1.58891e-23		Ferritin	C	T	0.4826	-0.0015	0.0035086	0.669
rs2303423	4	38120029	Appendicular lean mass	C	T	0.1095	0.0168	0.003	2.64399e-08		Ferritin	C	T	0.0941	-0.0042	0.00581332	0.47
rs2305141	2	233684402	Appendicular lean mass	G	A	0.5961	0.0183	0.0019	1.07498e-21		Ferritin	G	A	0.5993	0.0037	0.00351129	0.292
rs2324154	4	24027226	Appendicular lean mass	A	C	0.5096	0.015	0.0019	1.91602e-15		Ferritin	A	C	0.5223	-0.0053	0.0034913	0.129
rs234640	1	184867830	Appendicular lean mass	T	C	0.5142	-0.0131	0.0019	3.86812e-12		Ferritin	T	C	0.5101	-0.0058	0.00349068	0.0966
rs2347603	2	47297426	Appendicular lean mass	A	T	0.7418	-0.0181	0.0022	5.64547e-17		Ferritin	A	T	0.7243	0.0021	0.00381495	0.582
rs2347808	18	2750856	Appendicular lean mass	A	G	0.5139	-0.0125	0.0019	5.78762e-11		Ferritin	A	G	0.4551	-0.0028	0.00351734	0.426
rs2362487	10	126208402	Appendicular lean mass	G	C	0.2473	0.0154	0.0022	3.57026e-12		Ferritin	G	C	0.2426	-0.0055	0.00405511	0.175
rs2390669	2	169091942	Appendicular lean mass	C	A	0.1289	0.0174	0.0028	6.996e-10		Ferritin	C	A	0.1307	-0.0064	0.00511664	0.211
rs244711	5	176509193	Appendicular lean mass	T	C	0.686	0.0279	0.0022	1.54383e-37		Ferritin	T	C	0.7166	0.0021	0.00389729	0.59
rs2454390	12	103255613	Appendicular lean mass	C	T	0.8459	-0.0176	0.0026	1.7398e-11		Ferritin	C	T	0.8655	0.0077	0.0049792	0.122
rs246177	16	14380768	Appendicular lean mass	T	C	0.3681	0.0214	0.002	2.03517e-27		Ferritin	T	C	0.4078	0.006	0.00353679	0.0898
rs2490302	10	37702435	Appendicular lean mass	A	T	0.9137	0.0221	0.0034	6.23735e-11		Ferritin	A	T	0.9179	-0.0047	0.00624929	0.452
rs249677	5	141539339	Appendicular lean mass	A	C	0.6333	-0.0109	0.002	2.40298e-08		Ferritin	A	C	0.6305	-0.0053	0.00359129	0.14
rs2521349	17	67503501	Appendicular lean mass	A	G	0.3847	0.0155	0.0019	2.01419e-15		Ferritin	A	G	0.3661	-0.0018	0.00350925	0.608
rs2529090	7	24662280	Appendicular lean mass	G	C	0.181	0.0136	0.0025	3.38602e-08		Ferritin	G	C	0.2456	-0.0003	0.00412335	0.942
rs2545339	5	149911219	Appendicular lean mass	G	A	0.6288	0.0115	0.002	3.48001e-09		Ferritin	G	A	0.6797	0.0067	0.00364712	0.0662
rs2569888	6	1625803	Appendicular lean mass	A	G	0.2449	0.0133	0.0022	2.29298e-09		Ferritin	A	G	0.2626	-0.0028	0.00398242	0.482
rs2578565	5	5460569	Appendicular lean mass	T	C	0.6575	-0.0141	0.002	1.37404e-12		Ferritin	T	C	0.6517	0.0013	0.0037095	0.726
rs2592208	17	67408873	Appendicular lean mass	A	C	0.513	-0.0124	0.0019	5.51696e-11		Ferritin	A	C	0.5436	-0.0032	0.00349587	0.36
rs2607234	19	35563834	Appendicular lean mass	G	A	0.9476	-0.0302	0.0043	1.99618e-12		Ferritin	G	A	0.9353	-0.0012	0.00750708	0.873
rs2648725	10	93015079	Appendicular lean mass	A	T	0.2134	0.0165	0.0023	8.20352e-13		Ferritin	A	T	0.1985	0.005	0.00435569	0.251
rs2676298	17	62726707	Appendicular lean mass	T	C	0.853	-0.0269	0.0027	2.38506e-23		Ferritin	T	C	0.7964	0.001	0.00447051	0.823
rs2717008	2	58149158	Appendicular lean mass	C	T	0.3835	-0.0127	0.0019	4.9877e-11		Ferritin	C	T	0.3594	-0.0044	0.00354084	0.214
rs2748501	6	146312258	Appendicular lean mass	A	G	0.4395	-0.0195	0.0019	1.31099e-24		Ferritin	A	G	0.4856	0.0066	0.00347183	0.0573
rs2754255	6	88393572	Appendicular lean mass	G	A	0.2245	-0.0153	0.0023	1.04689e-11		Ferritin	G	A	0.2736	0.0026	0.00399341	0.515
rs2763263	6	168814392	Appendicular lean mass	A	T	0.2445	-0.017	0.0022	1.37088e-14		Ferritin	A	T	0.2874	0.0042	0.00394468	0.287
rs2764264	6	108934461	Appendicular lean mass	T	C	0.6954	0.0203	0.0021	5.07341e-23		Ferritin	T	C	0.7218	-0.0019	0.00376706	0.614
rs2788213	6	703249	Appendicular lean mass	A	G	0.7104	0.0123	0.0021	3.79603e-09		Ferritin	A	G	0.7163	-0.0026	0.00385477	0.5
rs2789365	1	235515534	Appendicular lean mass	T	C	0.4807	-0.0145	0.0019	1.14209e-14		Ferritin	T	C	0.4926	-0.0054	0.00343558	0.116
rs2812208	13	50707087	Appendicular lean mass	C	G	0.021	0.1156	0.0066	5.50681e-68		Ferritin	C	G	0.0205	-0.0235	0.0114769	0.0406
rs28379706	22	50728062	Appendicular lean mass	C	T	0.3931	0.0114	0.002	4.49004e-09		Ferritin	C	T	0.3852	-0.0052	0.00355019	0.143
rs28485212	17	63550026	Appendicular lean mass	T	C	0.1494	-0.0188	0.0027	1.24194e-12		Ferritin	T	C	0.104	0.003	0.00533646	0.574
rs28529055	14	92428216	Appendicular lean mass	T	G	0.4368	-0.0147	0.0019	1.87888e-14		Ferritin	T	G	0.4897	0.0021	0.00343529	0.541
rs28529426	7	4678264	Appendicular lean mass	T	C	0.1711	-0.0168	0.0026	5.82371e-11		Ferritin	T	C	0.1582	0.0019	0.00466818	0.684
rs28592876	12	123866429	Appendicular lean mass	A	G	0.2051	0.03	0.0023	9.08657e-38		Ferritin	A	G	0.2482	0.0015	0.00403382	0.71
rs28678024	14	25937161	Appendicular lean mass	G	A	0.2854	-0.0119	0.0021	1.89898e-08		Ferritin	G	A	0.3061	-0.0022	0.00371762	0.554
rs2871865	15	99194896	Appendicular lean mass	G	C	0.1159	-0.0493	0.003	3.40408e-62		Ferritin	G	C	0.0967	0.011	0.0057537	0.0559
rs2871960	3	141121814	Appendicular lean mass	C	A	0.4448	0.0469	0.0019	2.1677e-135		Ferritin	C	A	0.4573	-0.0001	0.00569888	0.986
rs28736838	1	120148713	Appendicular lean mass	T	C	0.3017	-0.0117	0.002	1.06999e-08		Ferritin	T	C	0.3056	0.0062	0.00373366	0.0968
rs2885697	1	41544279	Appendicular lean mass	T	G	0.665	-0.0323	0.002	9.20662e-60		Ferritin	T	G	0.64	-0.0033	0.00362772	0.363
rs291979	10	121129797	Appendicular lean mass	A	G	0.2289	0.0242	0.0023	6.75616e-27		Ferritin	A	G	0.23	0.003	0.00415237	0.47
rs2925155	8	75886297	Appendicular lean mass	T	C	0.2612	-0.015	0.0022	5.46638e-12		Ferritin	T	C	0.2678	0.004	0.00390758	0.306
rs293517	6	83662455	Appendicular lean mass	C	T	0.7011	-0.013	0.0021	2.80401e-10		Ferritin	C	T	0.7047	-0.0007	0.00360407	0.846
rs2971857	2	234369487	Appendicular lean mass	A	G	0.5752	-0.0119	0.0019	3.69999e-10		Ferritin	A	G	0.6306	0.0041	0.00355661	0.249
rs2978362	18	32959397	Appendicular lean mass	T	C	0.5326	0.0106	0.0019	2.848e-08		Ferritin	T	C	0.5248	0.0021	0.00346092	0.544
rs301807	1	8484823	Appendicular lean mass	G	A	0.5815	-0.0144	0.0019	2.52581e-14		Ferritin	G	A	0.5927	-0.0004	0.00312041	0.898
rs3033487	1	227731073	Appendicular lean mass	TCC	T	0.8119	0.0153	0.0024	1.93402e-10		Ferritin	TCC	T	0.8127	0.0006	0.00482322	0.901
rs3063063	2	183231361	Appendicular lean mass	TGAA	T	0.6862	-0.0182	0.002	2.56685e-19		Ferritin	TGAA	T	0.712	-0.0041	0.00372469	0.271
rs3103223	4	42402721	Appendicular lean mass	C	T	0.7397	0.0126	0.0022	6.01797e-09		Ferritin	C	T	0.757	-0.0018	0.00405352	0.657
rs310796	12	77453226	Appendicular lean mass	T	G	0.6811	0.0142	0.002	2.53396e-12		Ferritin	T	G	0.6654	-0.0025	0.00370651	0.5
rs3116602	13	51111355	Appendicular lean mass	G	T	0.2153	-0.0612	0.0023	9.52796e-155		Ferritin	G	T	0.2145	0.001	0.00441971	0.821
rs3184504	12	111884608	Appendicular lean mass	C	T	0.517	0.0183	0.0019	2.71331e-22		Ferritin	C	T	0.621	0.0049	0.00346233	0.157
rs332116	10	28926099	Appendicular lean mass	T	C	0.2804	-0.0206	0.0021	2.88602e-22		Ferritin	T	C	0.2683	0.0007	0.00396884	0.86
rs336630	3	18607538	Appendicular lean mass	T	C	0.43	-0.0106	0.0019	2.89701e-08		Ferritin	T	C	0.4091	0.0014	0.00354621	0.693
rs33973388	18	46611842	Appendicular lean mass	T	G	0.4353	0.0249	0.0019	1.44611e-38		Ferritin	T	G	0.4435	0.001	0.00358014	0.78
rs33986149	5	88270485	Appendicular lean mass	CA	C	0.3883	-0.0154	0.0019	2.22998e-15		Ferritin	CA	C	0.37	0.0048	0.00409385	0.241
rs34287	5	67585143	Appendicular lean mass	A	G	0.341	0.0187	0.002	1.17193e-20		Ferritin	A	G	0.3805	0.0009	0.00362649	0.804
rs34312629	3	24079795	Appendicular lean mass	G	C	0.2613	-0.017	0.0021	2.12324e-15		Ferritin	G	C	0.2513	0.0007	0.00394039	0.859
rs34338597	12	106301580	Appendicular lean mass	G	A	0.3832	-0.0112	0.0019	7.88007e-09		Ferritin	G	A	0.3592	0.0027	0.00359797	0.453
rs34345560	11	69081998	Appendicular lean mass	A	G	0.1952	0.0219	0.0024	7.09741e-20		Ferritin	A	G	0.1881	0.003	0.0044066	0.496
rs34390533	3	184030838	Appendicular lean mass	A	C	0.248	-0.0257	0.0022	6.69114e-32		Ferritin	A	C	0.2163	-0.0039	0.00413847	0.346
rs34517439	1	78450517	Appendicular lean mass	A	C	0.1221	0.0421	0.0029	5.8023e-48		Ferritin	A	C	0.1309	-0.004	0.00520278	0.442
rs34522021	9	23350420	Appendicular lean mass	T	C	0.4547	0.0126	0.0019	3.37598e-11		Ferritin	T	C	0.4497	0.0009	0.00341278	0.792
rs34654458	1	150546790	Appendicular lean mass	ATTT	A	0.5784	-0.0191	0.0019	5.71742e-24		Ferritin	ATTT	A	0.587	0.0039	0.00397067	0.326
rs34776209	7	23513093	Appendicular lean mass	T	C	0.2475	-0.0317	0.0022	1.77787e-47		Ferritin	T	C	0.2198	-0.0032	0.00408128	0.433
rs34879158	20	32300634	Appendicular lean mass	C	A	0.263	-0.0363	0.0022	1.54917e-63		Ferritin	C	A	0.2101	-0.0012	0.00399691	0.764
rs35073631	18	22696964	Appendicular lean mass	C	T	0.4331	0.0112	0.0019	5.92298e-09		Ferritin	C	T	0.4437	0.0045	0.00345687	0.193
rs350832	19	4069426	Appendicular lean mass	A	G	0.7709	-0.0165	0.0023	3.44112e-13		Ferritin	A	G	0.7786	0.0036	0.00417029	0.388
rs35086476	8	97607566	Appendicular lean mass	GA	G	0.4971	0.0109	0.0019	8.42694e-09		Ferritin	GA	G	0.4973	-0.0017	0.00391347	0.664
rs35223841	2	144053000	Appendicular lean mass	GAA	G	0.3891	0.0106	0.0019	4.24698e-08		Ferritin	GAA	G	0.4098	0.0031	0.00397964	0.436
rs35230100	14	70348141	Appendicular lean mass	CATAT	C	0.4328	-0.0262	0.002	4.4157e-40		Ferritin	CATAT	C	0.4072	0.0005	0.00393934	0.899
rs35268848	16	67927240	Appendicular lean mass	A	C	0.0119	0.0737	0.0101	2.83204e-13		Ferritin	A	C	0.0126	0.0075	0.0154785	0.628
rs35288270	10	4961278	Appendicular lean mass	C	T	0.1344	-0.0328	0.0028	3.43479e-32		Ferritin	C	T	0.1379	-0.0005	0.00531138	0.925
rs35631698	21	16549469	Appendicular lean mass	GC	G	0.3746	0.0145	0.002	2.59119e-13		Ferritin	GC	G	0.3571	0.0003	0.0039202	0.939
rs35756741	12	12868701	Appendicular lean mass	T	C	0.0924	-0.0378	0.0033	5.80096e-31		Ferritin	T	C	0.1186	0.0108	0.00560737	0.0541
rs35811052	16	15128416	Appendicular lean mass	G	A	0.2559	-0.0148	0.0022	8.84097e-12		Ferritin	G	A	0.2245	0.0074	0.00405772	0.0682
rs36000545	17	79093822	Appendicular lean mass	G	A	0.3957	-0.022	0.002	2.558e-29		Ferritin	G	A	0.3655	-0.0059	0.00362906	0.104
rs36012032	3	52814709	Appendicular lean mass	A	C	0.091	0.0298	0.0033	9.93116e-20		Ferritin	A	C	0.0787	0.0029	0.00610911	0.635
rs36016415	15	86329195	Appendicular lean mass	AC	A	0.5397	-0.0275	0.0019	3.22181e-47		Ferritin	AC	A	0.6124	0.0031	0.00437908	0.479
rs36226649	14	24835500	Appendicular lean mass	C	T	0.0667	0.0485	0.0038	3.05281e-37		Ferritin	C	T	0.0819	0.0034	0.00639573	0.595
rs3764002	12	108618630	Appendicular lean mass	T	C	0.2617	0.028	0.0021	4.47095e-39		Ferritin	T	C	0.2409	0.0002	0.00389041	0.959
rs3768495	1	109935325	Appendicular lean mass	T	C	0.7173	-0.0178	0.0021	1.06611e-17		Ferritin	T	C	0.7085	-0.0038	0.00374302	0.31
rs3769598	2	32679732	Appendicular lean mass	G	A	0.1438	0.0171	0.0027	1.322e-10		Ferritin	G	A	0.1501	-0.0054	0.00494677	0.275
rs377599	1	2164699	Appendicular lean mass	T	C	0.383	0.0217	0.0019	3.49865e-29		Ferritin	T	C	0.3805	0.0028	0.00361812	0.439
rs3778858	7	129963356	Appendicular lean mass	T	G	0.3698	0.0108	0.002	4.26197e-08		Ferritin	T	G	0.4194	-0.0041	0.00350427	0.242
rs3782232	12	57116249	Appendicular lean mass	A	G	0.0712	-0.0339	0.0037	2.40602e-20		Ferritin	A	G	0.0661	0.007	0.00685242	0.307
rs3782811	12	3339927	Appendicular lean mass	A	C	0.2507	-0.0165	0.0022	3.95913e-14		Ferritin	A	C	0.263	0.0001	0.00379901	0.979
rs3792819	5	172576296	Appendicular lean mass	G	A	0.0854	0.021	0.0034	4.42201e-10		Ferritin	G	A	0.0701	0.0039	0.00647559	0.547
rs3822742	5	139059017	Appendicular lean mass	A	C	0.3706	0.0162	0.002	1.02707e-16		Ferritin	A	C	0.3236	0.0036	0.00360513	0.318
rs3828729	6	155554707	Appendicular lean mass	G	A	0.3094	-0.016	0.002	4.66874e-15		Ferritin	G	A	0.3087	0.0042	0.0037131	0.258
rs395980	4	177430072	Appendicular lean mass	G	T	0.2635	-0.0184	0.0021	1.02094e-17		Ferritin	G	T	0.2174	0.0076	0.00409245	0.0633
rs4073154	3	129035485	Appendicular lean mass	G	A	0.7784	0.0274	0.0023	1.92486e-33		Ferritin	G	A	0.7755	0.0019	0.00411154	0.644
rs4076108	3	13736088	Appendicular lean mass	T	A	0.2449	0.0174	0.0022	2.29721e-15		Ferritin	T	A	0.2098	-0.0011	0.00407093	0.787
rs4077103	8	49557732	Appendicular lean mass	A	C	0.8426	-0.0143	0.0026	4.17503e-08		Ferritin	A	C	0.7895	-0.0028	0.00443697	0.528
rs4121583	18	125075	Appendicular lean mass	T	C	0.6192	0.0118	0.002	4.62402e-09		Ferritin	T	C	0.6263	-0.0001	0.00498644	0.984
rs41271299	6	19839415	Appendicular lean mass	T	C	0.0513	0.0616	0.0043	3.19227e-47		Ferritin	T	C	0.048	0.0101	0.0080747	0.211
rs41311445	22	42070374	Appendicular lean mass	C	A	0.0958	-0.0328	0.0032	4.72825e-24		Ferritin	C	A	0.1076	0.0093	0.00558873	0.0961
rs4244809	11	2164333	Appendicular lean mass	A	G	0.2082	-0.0262	0.0023	5.55392e-29		Ferritin	A	G	0.1762	0.004	0.00442482	0.366
rs4252548	19	55879672	Appendicular lean mass	T	C	0.0218	-0.0753	0.0065	2.95597e-31		Ferritin	T	C	0.0203	0.0069	0.011991	0.565
rs4274112	1	26746199	Appendicular lean mass	G	A	0.3733	-0.0217	0.002	2.47116e-28		Ferritin	G	A	0.3754	-0.0028	0.00354793	0.43
rs4282339	5	168256240	Appendicular lean mass	A	G	0.2075	-0.0311	0.0023	6.16453e-41		Ferritin	A	G	0.1944	-0.0046	0.00428463	0.283
rs4287835	20	31457337	Appendicular lean mass	C	T	0.534	0.0147	0.0019	9.94489e-15		Ferritin	C	T	0.5449	-0.0015	0.00356579	0.674
rs4383083	15	63080442	Appendicular lean mass	A	G	0.6466	0.0111	0.002	2.90898e-08		Ferritin	A	G	0.6377	-0.0064	0.00359457	0.075
rs4504126	3	33600582	Appendicular lean mass	C	A	0.0275	0.046	0.0058	1.61585e-15		Ferritin	C	A	0.0332	0.0167	0.00988997	0.0913
rs45474992	19	47724564	Appendicular lean mass	T	C	0.0362	-0.0617	0.0051	2.16721e-33		Ferritin	T	C	0.0379	0.0041	0.00911925	0.653
rs45528934	14	23793305	Appendicular lean mass	T	C	0.1623	0.0262	0.0026	1.96517e-24		Ferritin	T	C	0.1423	0.0024	0.00482637	0.619
rs4602848	8	92186933	Appendicular lean mass	G	A	0.6812	0.016	0.002	3.14485e-15		Ferritin	G	A	0.6826	0.004	0.00367957	0.277
rs4622329	12	102321935	Appendicular lean mass	A	G	0.3496	0.0149	0.002	8.61986e-14		Ferritin	A	G	0.3063	0.005	0.00366084	0.172
rs4640244	17	21284223	Appendicular lean mass	G	A	0.3993	-0.02	0.0019	3.80978e-25		Ferritin	G	A	0.3915	0.0033	0.00355303	0.353
rs4644481	1	155130900	Appendicular lean mass	T	C	0.4328	-0.0112	0.0019	3.54201e-09		Ferritin	T	C	0.4626	0.006	0.00347347	0.0841
rs4655345	1	214608704	Appendicular lean mass	G	A	0.3974	-0.0246	0.0019	5.81032e-38		Ferritin	G	A	0.3057	0.0071	0.00366321	0.0526
rs4682483	3	112993982	Appendicular lean mass	A	G	0.1534	-0.0165	0.0026	2.651e-10		Ferritin	A	G	0.1583	-0.0085	0.00471123	0.0712
rs4683435	3	142624732	Appendicular lean mass	G	A	0.7723	0.0144	0.0022	1.60498e-10		Ferritin	G	A	0.7578	0.0036	0.00403256	0.372
rs4735761	8	78097161	Appendicular lean mass	C	A	0.2857	0.0331	0.0021	3.66185e-56		Ferritin	C	A	0.2719	-0.0001	0.00443232	0.982
rs4748008	10	12935125	Appendicular lean mass	C	T	0.4346	-0.0125	0.0019	8.94953e-11		Ferritin	C	T	0.4059	-0.0032	0.00347412	0.357
rs4752689	10	124131176	Appendicular lean mass	A	G	0.5839	0.0205	0.0019	1.36301e-26		Ferritin	A	G	0.6044	-0.0024	0.00355825	0.5
rs4788218	16	30055750	Appendicular lean mass	C	T	0.401	0.0275	0.0019	5.52459e-46		Ferritin	C	T	0.41	-0.0038	0.00350288	0.278
rs4807472	19	3448842	Appendicular lean mass	C	T	0.6764	-0.0158	0.002	8.18276e-15		Ferritin	C	T	0.6229	-0.0022	0.0036438	0.546
rs4815952	20	6934897	Appendicular lean mass	C	T	0.5221	-0.0161	0.0019	1.23595e-16		Ferritin	C	T	0.5366	-0.0035	0.00351224	0.319
rs4818280	21	18114472	Appendicular lean mass	T	C	0.6269	-0.0124	0.002	2.84302e-10		Ferritin	T	C	0.6259	-0.0014	0.00352203	0.691
rs4847378	1	93324634	Appendicular lean mass	T	G	0.6121	0.0136	0.0019	1.64286e-12		Ferritin	T	G	0.5951	-0.0015	0.0035199	0.67
rs4852257	2	71678520	Appendicular lean mass	G	T	0.5763	-0.0231	0.0019	6.21155e-34		Ferritin	G	T	0.5601	-0.0004	0.00393339	0.919
rs4865956	5	54882505	Appendicular lean mass	A	T	0.6965	-0.0258	0.0021	3.84769e-36		Ferritin	A	T	0.6842	-0.0021	0.00370645	0.571
rs4870941	8	126498828	Appendicular lean mass	C	G	0.238	-0.0297	0.0023	1.09194e-39		Ferritin	C	G	0.1915	0.0015	0.00428019	0.726
rs488621	2	169707552	Appendicular lean mass	G	A	0.4688	0.0191	0.0019	2.86418e-24		Ferritin	G	A	0.4185	-0.0052	0.00344332	0.131
rs4900578	14	103926010	Appendicular lean mass	T	A	0.3688	-0.0177	0.002	1.7559e-19		Ferritin	T	A	0.3389	0.0048	0.0036625	0.19
rs4932439	15	89401109	Appendicular lean mass	G	A	0.8254	-0.0151	0.0025	1.43301e-09		Ferritin	G	A	0.8246	0.0044	0.00452628	0.331
rs4938359	11	117093560	Appendicular lean mass	G	A	0.2024	-0.0156	0.0024	3.23966e-11		Ferritin	G	A	0.1745	-0.006	0.00444428	0.177
rs4940874	18	57105638	Appendicular lean mass	G	A	0.8119	0.0148	0.0024	1.244e-09		Ferritin	G	A	0.8037	-0.0062	0.00433865	0.153
rs4965298	15	100802766	Appendicular lean mass	T	C	0.7127	-0.0119	0.0021	1.81001e-08		Ferritin	T	C	0.7085	-0.0026	0.00385477	0.5
rs496783	10	116137961	Appendicular lean mass	G	A	0.4648	-0.0124	0.0019	8.12643e-11		Ferritin	G	A	0.4224	0.0046	0.00347825	0.186
rs4976262	5	134379531	Appendicular lean mass	C	T	0.3156	-0.0245	0.002	4.3722e-33		Ferritin	C	T	0.3557	-0.0063	0.00366592	0.0857
rs4985445	16	69867835	Appendicular lean mass	G	A	0.4565	-0.0175	0.0019	3.29534e-20		Ferritin	G	A	0.4292	-0.0037	0.00342491	0.28
rs532499	13	30165465	Appendicular lean mass	C	T	0.7413	-0.0127	0.0022	4.90004e-09		Ferritin	C	T	0.7096	-0.0007	0.00372652	0.851
rs543650	6	152110943	Appendicular lean mass	G	T	0.5987	0.025	0.002	1.49314e-37		Ferritin	G	T	0.6192	-0.0009	0.0035891	0.802
rs544136	3	101041229	Appendicular lean mass	G	T	0.7482	0.0121	0.0022	2.50098e-08		Ferritin	G	T	0.7198	0.0027	0.00391129	0.49
rs545104	11	118591352	Appendicular lean mass	C	T	0.6164	0.0127	0.002	8.08351e-11		Ferritin	C	T	0.6343	0.0051	0.0035602	0.152
rs55717234	1	150999863	Appendicular lean mass	G	A	0.5732	0.0122	0.0019	1.341e-10		Ferritin	G	A	0.6211	-0.0022	0.00356358	0.537
rs55758152	5	171317318	Appendicular lean mass	A	G	0.3263	0.0145	0.002	1.05293e-12		Ferritin	A	G	0.3682	0.0033	0.00365048	0.366
rs55852614	2	172416869	Appendicular lean mass	C	T	0.2474	-0.0393	0.0022	3.287e-73		Ferritin	C	T	0.2542	0.0001	0.00346858	0.977
rs55872725	16	53809123	Appendicular lean mass	T	C	0.4037	0.0222	0.0019	1.46285e-30		Ferritin	T	C	0.4145	0.0027	0.00342865	0.431
rs56112295	14	105877057	Appendicular lean mass	T	C	0.2257	0.0154	0.0024	1.118e-10		Ferritin	T	C	0.231	-0.0057	0.00425134	0.18
rs56207600	11	126196537	Appendicular lean mass	A	G	0.111	0.0192	0.003	2.50098e-10		Ferritin	A	G	0.0857	-0.0145	0.00861623	0.0924
rs56239180	3	32937951	Appendicular lean mass	G	T	0.0237	-0.0459	0.0062	1.85097e-13		Ferritin	G	T	0.0267	0.0006	0.0116712	0.959
rs56363908	7	96611052	Appendicular lean mass	G	A	0.0422	-0.0382	0.0047	3.87793e-16		Ferritin	G	A	0.0584	-0.0022	0.00810288	0.786
rs568267	18	8799828	Appendicular lean mass	T	C	0.7431	0.0122	0.0022	2.22602e-08		Ferritin	T	C	0.7841	0.0028	0.00411283	0.496
rs57059662	5	33217275	Appendicular lean mass	C	T	0.6774	0.0118	0.002	5.63106e-09		Ferritin	C	T	0.6546	0.0034	0.0036531	0.352
rs5742915	15	74336633	Appendicular lean mass	C	T	0.4605	0.0248	0.0019	9.3261e-39		Ferritin	C	T	0.4658	-0.0015	0.0035199	0.67
rs57513571	17	2309130	Appendicular lean mass	T	C	0.2004	-0.0191	0.0024	7.02102e-16		Ferritin	T	C	0.198	0.0049	0.0043868	0.264
rs5753518	22	31631314	Appendicular lean mass	A	G	0.0899	0.0242	0.0033	5.03849e-13		Ferritin	A	G	0.0999	-0.0056	0.00585686	0.339
rs5763821	22	30549071	Appendicular lean mass	C	A	0.3907	0.0191	0.002	1.05512e-21		Ferritin	C	A	0.3519	-0.0028	0.00350975	0.425
rs57696574	20	54884826	Appendicular lean mass	C	A	0.3981	0.0173	0.002	4.50194e-18		Ferritin	C	A	0.4156	-0.0033	0.00359015	0.358
rs577289	15	40208911	Appendicular lean mass	T	A	0.2808	-0.0125	0.0021	5.39399e-09		Ferritin	T	A	0.2776	0.0018	0.00391878	0.646
rs57791149	17	54222307	Appendicular lean mass	C	T	0.4024	-0.0173	0.0019	3.26137e-19		Ferritin	C	T	0.4453	-0.002	0.00348461	0.566
rs591668	3	27535931	Appendicular lean mass	A	G	0.396	-0.0174	0.0019	1.99618e-19		Ferritin	A	G	0.3607	0.0047	0.00352966	0.183
rs599004	6	140439740	Appendicular lean mass	T	C	0.2807	-0.0157	0.0021	6.5283e-14		Ferritin	T	C	0.2628	0.0026	0.00388189	0.503
rs59950280	4	3452345	Appendicular lean mass	A	G	0.3316	-0.0254	0.002	7.31981e-36		Ferritin	A	G	0.3195	0.0011	0.0037792	0.771
rs6000886	22	38176670	Appendicular lean mass	C	T	0.6482	0.0131	0.002	5.88166e-11		Ferritin	C	T	0.6964	-0.0053	0.00368175	0.15
rs6028716	20	38547459	Appendicular lean mass	A	G	0.2587	-0.021	0.0022	4.58247e-22		Ferritin	A	G	0.2677	-0.0029	0.00394259	0.462
rs60389750	18	77182836	Appendicular lean mass	T	C	0.3139	-0.0175	0.0021	1.05706e-16		Ferritin	T	C	0.289	-0.0033	0.00384703	0.391
rs60408354	7	70158495	Appendicular lean mass	A	G	0.0732	0.0259	0.0036	1.15213e-12		Ferritin	A	G	0.0624	0.002	0.00706138	0.777
rs604723	11	100610546	Appendicular lean mass	C	T	0.7248	-0.0166	0.0021	8.16018e-15		Ferritin	C	T	0.7235	-0.0051	0.00382131	0.182
rs6054390	20	6592094	Appendicular lean mass	A	G	0.628	-0.0188	0.002	1.44511e-21		Ferritin	A	G	0.636	0.0054	0.00358503	0.132
rs6066122	20	45558573	Appendicular lean mass	G	C	0.7631	0.0127	0.0023	1.75501e-08		Ferritin	G	C	0.7486	-0.0039	0.00407889	0.339
rs60804050	1	118870373	Appendicular lean mass	A	G	0.2559	-0.0217	0.0021	5.01303e-24		Ferritin	A	G	0.2743	0.0058	0.00389039	0.136
rs6082354	20	21217976	Appendicular lean mass	C	A	0.6675	-0.024	0.002	1.18987e-32		Ferritin	C	A	0.6645	-0.001	0.00364817	0.784
rs61397287	2	144223279	Appendicular lean mass	T	A	0.0747	0.0235	0.0036	4.45349e-11		Ferritin	T	A	0.0758	-0.0073	0.00659035	0.268
rs6142059	20	32544327	Appendicular lean mass	C	T	0.4926	0.0116	0.0019	1.19001e-09		Ferritin	C	T	0.4855	0.0057	0.00344386	0.0979
rs61528919	16	1004909	Appendicular lean mass	C	T	0.3609	0.014	0.002	3.32889e-12		Ferritin	C	T	0.3661	-0.0065	0.00357453	0.069
rs61729527	8	77761919	Appendicular lean mass	T	C	0.0519	-0.0346	0.0043	4.85848e-16		Ferritin	T	C	0.0479	0.009	0.00804053	0.263
rs61732778	3	187443314	Appendicular lean mass	A	G	0.071	0.023	0.0037	3.13199e-10		Ferritin	A	G	0.1032	0.0019	0.00606313	0.754
rs61827272	1	203810763	Appendicular lean mass	C	T	0.2754	0.0144	0.0021	7.89042e-12		Ferritin	C	T	0.3084	-0.0022	0.00379393	0.562
rs61878760	11	12807189	Appendicular lean mass	A	G	0.0828	0.019	0.0034	3.73603e-08		Ferritin	A	G	0.1087	0.0101	0.00585644	0.0846
rs61944841	13	27049616	Appendicular lean mass	A	G	0.4138	0.0253	0.002	3.54079e-37		Ferritin	A	G	0.4173	-0.0033	0.00353096	0.35
rs62033029	16	50107273	Appendicular lean mass	A	G	0.2064	-0.0141	0.0023	1.726e-09		Ferritin	A	G	0.1616	-0.0015	0.00459332	0.744
rs62070319	16	89573216	Appendicular lean mass	T	C	0.4427	-0.018	0.002	2.54097e-20		Ferritin	T	C	0.4592	-0.0032	0.00343821	0.352
rs62103240	18	77650637	Appendicular lean mass	A	G	0.071	0.0212	0.0037	1.39701e-08		Ferritin	A	G	0.0426	-0.003	0.00786836	0.703
rs62106258	2	417167	Appendicular lean mass	C	T	0.0486	-0.0504	0.0044	6.44763e-31		Ferritin	C	T	0.0473	0.0144	0.00837658	0.0856
rs62143873	2	72035050	Appendicular lean mass	A	G	0.5033	-0.0115	0.0019	1.193e-09		Ferritin	A	G	0.4869	0.0005	0.0037525	0.894
rs62370472	5	52767109	Appendicular lean mass	C	T	0.209	-0.0253	0.0023	1.4471e-27		Ferritin	C	T	0.2527	0.0038	0.00400736	0.343
rs62501195	8	24041988	Appendicular lean mass	C	A	0.1712	-0.0198	0.0025	8.11335e-15		Ferritin	C	A	0.1836	-0.0036	0.00458147	0.432
rs62515437	8	57160328	Appendicular lean mass	T	G	0.2253	0.0369	0.0023	8.7882e-60		Ferritin	T	G	0.2417	0.0006	0.00375354	0.873
rs62621812	7	127015083	Appendicular lean mass	A	G	0.0204	0.0743	0.0069	3.16301e-27		Ferritin	A	G	0.0253	0.0093	0.0109337	0.395
rs6425817	1	33873034	Appendicular lean mass	G	A	0.6724	0.0157	0.002	2.9847e-15		Ferritin	G	A	0.6966	0.0039	0.00369343	0.291
rs6470771	8	130743726	Appendicular lean mass	C	A	0.1694	-0.0268	0.0025	1.5449e-26		Ferritin	C	A	0.1714	-0.004	0.00461417	0.386
rs6502935	17	1650168	Appendicular lean mass	T	C	0.7381	-0.0125	0.0022	6.31495e-09		Ferritin	T	C	0.7434	-0.0004	0.00419303	0.924
rs650508	2	45880122	Appendicular lean mass	C	G	0.3008	-0.013	0.002	1.86102e-10		Ferritin	C	G	0.2615	-0.0011	0.00388376	0.777
rs6505216	17	29206421	Appendicular lean mass	T	G	0.233	-0.0498	0.0023	1.8281e-101		Ferritin	T	G	0.2564	-0.0018	0.00405352	0.657
rs6543146	2	103096695	Appendicular lean mass	G	T	0.5579	0.0154	0.0019	4.18697e-16		Ferritin	G	T	0.5498	0.0042	0.00343173	0.221
rs655113	6	52269151	Appendicular lean mass	C	T	0.3006	0.0188	0.0021	7.41822e-20		Ferritin	C	T	0.2746	-0.006	0.00384866	0.119
rs6593210	7	55254186	Appendicular lean mass	A	G	0.2081	0.0146	0.0024	4.88203e-10		Ferritin	A	G	0.1866	-0.0064	0.00435853	0.142
rs6675858	1	224559936	Appendicular lean mass	T	C	0.2141	-0.0137	0.0023	2.40398e-09		Ferritin	T	C	0.2314	0.0041	0.00413138	0.321
rs6693481	1	203766395	Appendicular lean mass	C	T	0.6951	-0.0143	0.002	2.208e-12		Ferritin	C	T	0.6628	0.0013	0.00372366	0.727
rs670318	1	63727542	Appendicular lean mass	C	T	0.9515	0.0413	0.0044	2.52e-21		Ferritin	C	T	0.9461	0.0051	0.00774091	0.51
rs6721191	2	10190115	Appendicular lean mass	G	A	0.5779	-0.0144	0.0019	3.1703e-14		Ferritin	G	A	0.6124	-0.0024	0.00351711	0.495
rs6738207	2	105989716	Appendicular lean mass	A	G	0.4007	0.0127	0.0019	4.14477e-11		Ferritin	A	G	0.4322	-0.0022	0.00350315	0.53
rs67527161	10	63781824	Appendicular lean mass	C	T	0.209	-0.0182	0.0023	5.79029e-15		Ferritin	C	T	0.2025	0.0047	0.0043145	0.276
rs67551338	12	3393100	Appendicular lean mass	T	C	0.0615	0.0576	0.004	1.044e-47		Ferritin	T	C	0.0783	-0.0049	0.00675176	0.468
rs6762851	3	56686329	Appendicular lean mass	C	T	0.3573	-0.0218	0.002	1.49692e-28		Ferritin	C	T	0.3767	-0.0036	0.00358285	0.315
rs67716382	2	46890317	Appendicular lean mass	C	G	0.2214	0.0226	0.0023	1.65082e-23		Ferritin	C	G	0.2133	-0.0064	0.00421592	0.129
rs68049170	10	72432047	Appendicular lean mass	A	G	0.2764	-0.0259	0.0021	2.6903e-34		Ferritin	A	G	0.3147	-0.0046	0.00375856	0.221
rs680882	7	18325278	Appendicular lean mass	G	T	0.7606	0.0133	0.0022	1.98399e-09		Ferritin	G	T	0.7439	-0.0023	0.00394618	0.56
rs684905	20	10472790	Appendicular lean mass	T	C	0.4176	-0.0118	0.0019	7.10003e-10		Ferritin	T	C	0.3688	0.001	0.00361384	0.782
rs6849302	4	156665074	Appendicular lean mass	G	A	0.1977	0.0155	0.0024	7.10722e-11		Ferritin	G	A	0.1914	-0.0015	0.0045021	0.739
rs6860245	5	127367998	Appendicular lean mass	C	G	0.248	0.0589	0.0022	9.66051e-160		Ferritin	C	G	0.1905	-0.0033	0.00426421	0.439
rs6874142	5	172753555	Appendicular lean mass	G	T	0.1138	0.0288	0.0031	5.14517e-20		Ferritin	G	T	0.1129	-0.0033	0.00564752	0.559
rs6902109	6	130316559	Appendicular lean mass	G	A	0.5401	-0.0167	0.0019	1.03395e-18		Ferritin	G	A	0.4941	0.001	0.00354703	0.778
rs6977416	7	150542711	Appendicular lean mass	A	G	0.3338	0.0457	0.002	1.42889e-113		Ferritin	A	G	0.2726	0.0061	0.00378453	0.107
rs700677	2	198702424	Appendicular lean mass	A	C	0.3505	0.0173	0.002	1.13006e-18		Ferritin	A	C	0.3337	-0.0069	0.00361501	0.0563
rs7014590	8	89335647	Appendicular lean mass	C	T	0.2614	-0.0228	0.0022	4.47713e-26		Ferritin	C	T	0.2091	-0.0018	0.00411755	0.662
rs7020491	9	128144477	Appendicular lean mass	T	C	0.4266	-0.0178	0.0019	1.21899e-20		Ferritin	T	C	0.4162	0.0028	0.00348711	0.422
rs702886	2	65753310	Appendicular lean mass	G	A	0.3505	0.012	0.002	1.11199e-09		Ferritin	G	A	0.3234	-0.0046	0.00370988	0.215
rs704660	11	30447998	Appendicular lean mass	T	C	0.4095	0.0153	0.0019	2.27719e-15		Ferritin	T	C	0.3854	0.0036	0.00351682	0.306
rs7082659	10	12017584	Appendicular lean mass	C	T	0.8663	0.0156	0.0028	2.273e-08		Ferritin	C	T	0.8618	-0.0037	0.00509827	0.468
rs7095472	10	70399109	Appendicular lean mass	G	A	0.5335	0.0267	0.0019	7.65597e-45		Ferritin	G	A	0.5407	-0.0038	0.00350288	0.278
rs7129320	11	68388220	Appendicular lean mass	A	G	0.1661	-0.0389	0.0025	7.28954e-53		Ferritin	A	G	0.1755	0.0046	0.0046544	0.323
rs713467	15	84646473	Appendicular lean mass	A	G	0.4345	0.0146	0.0019	3.09386e-14		Ferritin	A	G	0.4308	0.0055	0.00346071	0.112
rs71414738	2	127876242	Appendicular lean mass	T	C	0.1763	0.015	0.0025	1.00201e-09		Ferritin	T	C	0.1771	-0.0018	0.00451292	0.69
rs7144307	14	69533837	Appendicular lean mass	C	T	0.3853	-0.0122	0.002	6.09705e-10		Ferritin	C	T	0.3736	0.0016	0.0035369	0.651
rs718603	6	2644245	Appendicular lean mass	T	C	0.2774	0.0131	0.0021	6.67898e-10		Ferritin	T	C	0.2757	-0.0019	0.00397899	0.633
rs7220127	17	64545922	Appendicular lean mass	C	T	0.4264	-0.0105	0.0019	4.60299e-08		Ferritin	C	T	0.3838	-0.0021	0.0035397	0.553
rs7228151	18	57181694	Appendicular lean mass	C	T	0.206	-0.0185	0.0023	3.18933e-15		Ferritin	C	T	0.24	0.0013	0.00396483	0.743
rs7229520	18	46516468	Appendicular lean mass	A	G	0.6616	-0.0224	0.002	9.20874e-29		Ferritin	A	G	0.6527	0.0001	0.00443232	0.982
rs723149	7	46577056	Appendicular lean mass	G	A	0.5628	-0.0276	0.0019	1.43186e-47		Ferritin	G	A	0.5999	0.0025	0.0034996	0.475
rs72656010	8	57122215	Appendicular lean mass	C	T	0.1322	-0.0668	0.0028	7.31139e-126		Ferritin	C	T	0.1195	0.0092	0.00521837	0.0779
rs72657800	4	90822051	Appendicular lean mass	C	T	0.0773	-0.0219	0.0035	6.39102e-10		Ferritin	C	T	0.0639	0.0047	0.00674623	0.486
rs72695791	4	184059452	Appendicular lean mass	G	C	0.036	-0.0297	0.0051	4.57604e-09		Ferritin	G	C	0.0331	0.0033	0.00938075	0.725
rs72721979	8	135827942	Appendicular lean mass	G	T	0.143	-0.0229	0.0027	2.19887e-17		Ferritin	G	T	0.1296	-0.0006	0.00482322	0.901
rs72726050	15	42270059	Appendicular lean mass	C	T	0.0958	-0.0192	0.0034	1.84098e-08		Ferritin	C	T	0.0989	0.0017	0.00594736	0.775
rs72801843	16	53508802	Appendicular lean mass	A	T	0.3015	0.0313	0.0021	8.82673e-52		Ferritin	A	T	0.3049	-0.0013	0.00368149	0.724
rs72809820	2	97360079	Appendicular lean mass	T	C	0.324	-0.0111	0.002	3.133e-08		Ferritin	T	C	0.3331	-0.0059	0.00363954	0.105
rs72829852	17	46633974	Appendicular lean mass	T	C	0.0621	0.0309	0.0039	3.74024e-15		Ferritin	T	C	0.057	-0.0049	0.00711466	0.491
rs72841270	10	104642237	Appendicular lean mass	G	T	0.1354	0.0294	0.0028	2.25216e-26		Ferritin	G	T	0.1411	0.0082	0.00494398	0.0972
rs7286917	22	39860868	Appendicular lean mass	G	A	0.7461	0.0171	0.0023	5.18442e-14		Ferritin	G	A	0.7777	-0.0022	0.00403935	0.586
rs72894003	6	34775096	Appendicular lean mass	T	C	0.0647	-0.0423	0.0038	1.89802e-28		Ferritin	T	C	0.0695	-0.005	0.00687409	0.467
rs7301341	12	94083105	Appendicular lean mass	C	T	0.3268	-0.0255	0.002	9.2747e-37		Ferritin	C	T	0.3275	0.0059	0.00372275	0.113
rs73125634	20	20069826	Appendicular lean mass	T	G	0.2782	-0.0195	0.0021	5.11446e-20		Ferritin	T	G	0.2615	0.0051	0.0039354	0.195
rs73197345	21	36770120	Appendicular lean mass	A	T	0.1367	0.0211	0.0028	3.54568e-14		Ferritin	A	T	0.1123	-0.0017	0.00533519	0.75
rs7320878	13	91994132	Appendicular lean mass	A	G	0.6034	-0.015	0.0019	1.344e-14		Ferritin	A	G	0.5906	-0.0037	0.00348229	0.288
rs7321635	13	21472055	Appendicular lean mass	C	A	0.6465	-0.0132	0.002	2.5781e-11		Ferritin	C	A	0.6765	0.0041	0.00367828	0.265
rs7328187	13	74189974	Appendicular lean mass	G	T	0.4976	0.0116	0.0019	1.185e-09		Ferritin	G	T	0.4713	0.0006	0.00352914	0.865
rs73384223	9	3869315	Appendicular lean mass	C	T	0.1967	-0.0205	0.0024	1.2659e-17		Ferritin	C	T	0.1848	0.0013	0.00461113	0.778
rs73413540	11	3090976	Appendicular lean mass	T	C	0.2248	-0.0124	0.0023	4.42099e-08		Ferritin	T	C	0.2043	0.0044	0.00425412	0.301
rs7367519	1	204479176	Appendicular lean mass	C	T	0.6846	0.0164	0.002	4.68058e-16		Ferritin	C	T	0.7101	-0.006	0.00379635	0.114
rs73696333	7	46669400	Appendicular lean mass	G	C	0.2012	0.0191	0.0024	3.19669e-15		Ferritin	G	C	0.213	0.0054	0.00430771	0.21
rs73856768	4	157788804	Appendicular lean mass	C	T	0.0805	-0.0247	0.0035	1.55418e-12		Ferritin	C	T	0.0843	-0.001	0.00615808	0.871
rs7418410	1	10236402	Appendicular lean mass	T	C	0.4089	0.0155	0.0019	5.63638e-16		Ferritin	T	C	0.4152	-0.0028	0.00356337	0.432
rs74379684	15	94050205	Appendicular lean mass	T	C	0.0751	-0.0272	0.0036	4.39137e-14		Ferritin	T	C	0.0727	0.004	0.00652728	0.54
rs74458759	9	136940614	Appendicular lean mass	G	C	0.2886	0.0171	0.0022	3.12033e-15		Ferritin	G	C	0.3043	0.0069	0.0037904	0.0687
rs74494415	18	74972138	Appendicular lean mass	T	C	0.0398	-0.0417	0.0049	1.8218e-17		Ferritin	T	C	0.036	0.0123	0.00890074	0.167
rs7485647	12	131631133	Appendicular lean mass	A	G	0.844	-0.0261	0.0026	1.04496e-23		Ferritin	A	G	0.8418	0.0056	0.00475588	0.239
rs75022676	2	60293216	Appendicular lean mass	A	G	0.2079	-0.0163	0.0023	2.84315e-12		Ferritin	A	G	0.1685	-0.001	0.00434559	0.818
rs7522400	1	36613380	Appendicular lean mass	G	A	0.7683	0.0129	0.0022	5.62497e-09		Ferritin	G	A	0.7484	-0.002	0.00409185	0.625
rs7543136	1	22472451	Appendicular lean mass	T	C	0.7209	-0.021	0.0021	9.95864e-24		Ferritin	T	C	0.664	-0.0067	0.00372143	0.0718
rs75508358	9	96926382	Appendicular lean mass	T	C	0.0457	0.0266	0.0045	4.29003e-09		Ferritin	T	C	0.0452	0.0048	0.00819372	0.558
rs7563362	2	620297	Appendicular lean mass	G	A	0.8566	0.0352	0.0027	3.27115e-39		Ferritin	G	A	0.8804	0.0059	0.00518322	0.255
rs7570235	2	242491353	Appendicular lean mass	C	T	0.5911	-0.0168	0.0019	2.08305e-18		Ferritin	C	T	0.6211	0.001	0.00371874	0.788
rs75702986	19	35566151	Appendicular lean mass	A	G	0.1861	-0.0163	0.0025	3.14196e-11		Ferritin	A	G	0.2026	-0.0037	0.00435916	0.396
rs757834	7	139717200	Appendicular lean mass	C	T	0.1856	0.0256	0.0024	1.24796e-25		Ferritin	C	T	0.1995	0.0052	0.00436931	0.234
rs76364830	8	13372120	Appendicular lean mass	A	G	0.0634	-0.0471	0.0039	2.70271e-33		Ferritin	A	G	0.0511	-0.0054	0.00768039	0.482
rs76517946	2	68354936	Appendicular lean mass	A	C	0.0814	-0.0368	0.0035	1.69395e-26		Ferritin	A	C	0.0588	0.0089	0.00689844	0.197
rs7679276	4	146860186	Appendicular lean mass	G	A	0.9544	-0.033	0.0048	5.92652e-12		Ferritin	G	A	0.954	-0.0012	0.00859786	0.889
rs7689420	4	145568352	Appendicular lean mass	C	T	0.8312	0.0466	0.0025	1.49589e-76		Ferritin	C	T	0.8635	-0.0066	0.00483231	0.172
rs76895963	12	4384844	Appendicular lean mass	G	T	0.0207	0.1639	0.0073	8.22243e-112		Ferritin	G	T	0.0151	0.0112	0.0129469	0.387
rs7701233	5	171218388	Appendicular lean mass	C	T	0.4283	-0.0179	0.0019	5.12035e-21		Ferritin	C	T	0.4832	0.0012	0.00358741	0.738
rs77013652	13	51142279	Appendicular lean mass	G	T	0.015	0.049	0.0081	1.502e-09		Ferritin	G	T	0.0209	-0.0033	0.0122128	0.787
rs772222	12	52356892	Appendicular lean mass	G	A	0.2651	0.0121	0.0021	1.55199e-08		Ferritin	G	A	0.288	-0.0018	0.00391878	0.646
rs7731023	5	36181627	Appendicular lean mass	G	A	0.5749	0.0166	0.0019	3.48177e-18		Ferritin	G	A	0.5977	0.0062	0.00352971	0.079
rs77364196	16	88353016	Appendicular lean mass	A	G	0.053	-0.033	0.0043	8.34834e-15		Ferritin	A	G	0.0494	0.0128	0.00800904	0.11
rs77809369	16	9052448	Appendicular lean mass	T	C	0.0642	0.0237	0.0039	9.8349e-10		Ferritin	T	C	0.0541	-0.0053	0.00745286	0.477
rs78000963	6	30502802	Appendicular lean mass	A	G	0.1043	0.0169	0.0031	4.38702e-08		Ferritin	A	G	0.1182	0.0041	0.00545151	0.452
rs78051210	6	131379491	Appendicular lean mass	C	T	0.0771	0.0263	0.0036	1.63493e-13		Ferritin	C	T	0.0932	-0.0118	0.00615955	0.0554
rs7816345	8	36846109	Appendicular lean mass	T	C	0.1682	0.0255	0.0025	6.22444e-24		Ferritin	T	C	0.1302	0.0024	0.00496756	0.629
rs781669	4	57819794	Appendicular lean mass	T	C	0.5236	0.0164	0.0019	3.14123e-18		Ferritin	T	C	0.5258	-0.0009	0.0035165	0.798
rs7826059	8	22512068	Appendicular lean mass	C	T	0.6421	0.0114	0.002	7.61395e-09		Ferritin	C	T	0.6692	-0.0044	0.00363418	0.226
rs7828086	8	120843775	Appendicular lean mass	C	T	0.2391	0.0135	0.0022	1.11099e-09		Ferritin	C	T	0.2197	-0.0003	0.00478417	0.95
rs78457529	16	24950880	Appendicular lean mass	T	C	0.0117	-0.0904	0.0088	1.22096e-24		Ferritin	T	C	0.0188	-0.0232	0.0136457	0.0891
rs78525785	13	111038331	Appendicular lean mass	T	C	0.62	-0.0169	0.002	9.81296e-18		Ferritin	T	C	0.5433	0.0022	0.00359888	0.541
rs7858712	9	16738312	Appendicular lean mass	G	A	0.9144	0.0347	0.0034	1.04304e-24		Ferritin	G	A	0.9164	-0.01	0.00620415	0.107
rs7902	11	95565288	Appendicular lean mass	G	A	0.4469	0.0149	0.0019	5.21915e-15		Ferritin	G	A	0.4432	-0.0067	0.00344804	0.052
rs79066296	14	76391462	Appendicular lean mass	T	C	0.7676	-0.0169	0.0022	6.10661e-14		Ferritin	T	C	0.7058	-0.0007	0.00434463	0.872
rs7941305	11	28652116	Appendicular lean mass	C	T	0.3133	-0.0129	0.0021	6.01201e-10		Ferritin	C	T	0.2246	0.0074	0.00404593	0.0674
rs79441499	19	7201704	Appendicular lean mass	T	C	0.4055	-0.0138	0.0019	9.66941e-13		Ferritin	T	C	0.3664	0.0055	0.00359461	0.126
rs8000973	13	100691367	Appendicular lean mass	C	T	0.5334	0.0134	0.0019	2.05022e-12		Ferritin	C	T	0.4898	0.0044	0.00343334	0.2
rs80132799	20	62322896	Appendicular lean mass	T	C	0.0679	0.0231	0.0038	1.31199e-09		Ferritin	T	C	0.0564	-0.0045	0.00734319	0.54
rs8017006	14	42745052	Appendicular lean mass	G	A	0.3275	0.0122	0.002	2.21998e-09		Ferritin	G	A	0.3588	0.0048	0.00360475	0.183
rs8019890	14	21538067	Appendicular lean mass	A	C	0.5313	0.025	0.0019	1.95884e-38		Ferritin	A	C	0.5267	-0.0042	0.00346899	0.226
rs8020095	14	67453858	Appendicular lean mass	A	G	0.15	-0.0145	0.0027	4.53398e-08		Ferritin	A	G	0.1082	-0.0021	0.00524721	0.689
rs80280630	9	117030861	Appendicular lean mass	T	C	0.1115	-0.0168	0.003	2.27898e-08		Ferritin	T	C	0.0798	0.0022	0.00593771	0.711
rs8042578	15	66992964	Appendicular lean mass	G	C	0.2426	0.0287	0.0022	2.28507e-38		Ferritin	G	C	0.26	-0.004	0.00392377	0.308
rs8054549	16	86417234	Appendicular lean mass	A	C	0.4486	-0.0251	0.0019	3.37287e-39		Ferritin	A	C	0.4791	-0.0002	0.00312683	0.949
rs8084413	18	22869123	Appendicular lean mass	A	G	0.4693	-0.0127	0.0019	3.24713e-11		Ferritin	A	G	0.4039	0.0056	0.00348422	0.108
rs8136517	22	46439433	Appendicular lean mass	C	T	0.0652	0.0267	0.0039	6.58264e-12		Ferritin	C	T	0.0526	0.004	0.00762776	0.6
rs822530	7	148631555	Appendicular lean mass	T	A	0.7953	0.0255	0.0024	2.36102e-27		Ferritin	T	A	0.8291	0.0037	0.00450048	0.411
rs839255	3	57974580	Appendicular lean mass	G	T	0.6847	-0.0126	0.0021	8.38205e-10		Ferritin	G	T	0.6772	-0.0023	0.00366239	0.53
rs867529	2	88913273	Appendicular lean mass	C	G	0.2796	0.0184	0.0021	1.00092e-18		Ferritin	C	G	0.2543	0.0034	0.00385668	0.378
rs8904	14	35871217	Appendicular lean mass	A	G	0.363	-0.0157	0.002	1.523e-15		Ferritin	A	G	0.3558	-0.0034	0.0036079	0.346
rs900399	3	156798732	Appendicular lean mass	G	A	0.3986	0.0164	0.0019	1.35394e-17		Ferritin	G	A	0.3389	-0.0006	0.00378359	0.874
rs905938	1	154991389	Appendicular lean mass	C	T	0.2649	0.0394	0.0021	8.42558e-77		Ferritin	C	T	0.3036	-0.0073	0.00379017	0.0541
rs909220	14	75908780	Appendicular lean mass	A	G	0.4443	-0.015	0.0019	3.24489e-15		Ferritin	A	G	0.4467	0.0001	0.00332402	0.976
rs9266244	6	31325692	Appendicular lean mass	A	G	0.7077	-0.0427	0.0021	1.21004e-94		Ferritin	A	G	0.7223	0.0046	0.00379119	0.225
rs9344126	6	81907559	Appendicular lean mass	C	T	0.5137	-0.0185	0.0019	2.20597e-22		Ferritin	C	T	0.5623	-0.0018	0.00343249	0.6
rs9375188	6	98555272	Appendicular lean mass	T	C	0.4844	0.0136	0.0019	6.80143e-13		Ferritin	T	C	0.4969	0.0055	0.00344139	0.11
rs9385002	6	117552469	Appendicular lean mass	T	A	0.2394	-0.0147	0.0022	3.26287e-11		Ferritin	T	A	0.2491	0.0001	0.00569888	0.986
rs9388490	6	126704795	Appendicular lean mass	T	C	0.4394	0.0462	0.0019	1.33045e-130		Ferritin	T	C	0.4154	-0.0018	0.00343249	0.6
rs9391254	6	105377347	Appendicular lean mass	T	C	0.3205	0.0166	0.002	2.10184e-16		Ferritin	T	C	0.3331	0.0021	0.0037161	0.572
rs947099	10	31129883	Appendicular lean mass	A	G	0.3536	0.0117	0.002	2.70701e-09		Ferritin	A	G	0.4166	0.003	0.00347524	0.388
rs951366	1	205685352	Appendicular lean mass	C	T	0.3932	0.0205	0.0019	9.15377e-27		Ferritin	C	T	0.4911	-0.0043	0.00351344	0.221
rs9517483	13	99572712	Appendicular lean mass	G	A	0.699	-0.0181	0.0021	2.25996e-18		Ferritin	G	A	0.6396	0.0001	0.00332402	0.976
rs9525326	13	115075715	Appendicular lean mass	G	A	0.1875	-0.0184	0.0024	3.6241e-14		Ferritin	G	A	0.1754	-0.008	0.00451015	0.0761
rs9568031	13	48897520	Appendicular lean mass	T	C	0.706	-0.0115	0.0021	3.33903e-08		Ferritin	T	C	0.6587	0.001	0.00375501	0.79
rs9590328	13	96448383	Appendicular lean mass	G	A	0.1417	0.0153	0.0027	2.01999e-08		Ferritin	G	A	0.1036	0.0046	0.00536252	0.391
rs9594714	13	42800481	Appendicular lean mass	T	G	0.3052	0.0144	0.0021	2.64789e-12		Ferritin	T	G	0.2559	-0.0033	0.00379869	0.385
rs9610447	22	20768891	Appendicular lean mass	T	C	0.7471	0.0152	0.0022	5.28567e-12		Ferritin	T	C	0.7287	-0.0001	0.00725327	0.989
rs963317	4	45129970	Appendicular lean mass	G	A	0.6629	-0.0136	0.002	1.0311e-11		Ferritin	G	A	0.6499	0.0056	0.00360181	0.12
rs9634212	12	93993266	Appendicular lean mass	A	C	0.221	0.0471	0.0023	8.59014e-95		Ferritin	A	C	0.2422	0.0033	0.00411868	0.423
rs9636364	2	111992435	Appendicular lean mass	A	G	0.5429	0.011	0.0019	5.09296e-09		Ferritin	A	G	0.5508	0.0052	0.00347011	0.134
rs9647379	3	171785168	Appendicular lean mass	C	G	0.4111	0.0215	0.0019	5.54753e-29		Ferritin	C	G	0.3375	0.001	0.00377341	0.791
rs9669278	12	66374587	Appendicular lean mass	C	T	0.5183	-0.0496	0.0019	5.24807e-151		Ferritin	C	T	0.4718	-0.0003	0.00336689	0.929
rs9828525	3	61552810	Appendicular lean mass	T	C	0.4113	0.0121	0.0019	2.50801e-10		Ferritin	T	C	0.4417	-0.0005	0.00331193	0.88
rs9838614	3	38537671	Appendicular lean mass	G	T	0.3881	-0.0185	0.0019	1.21088e-21		Ferritin	G	T	0.375	-0.0022	0.00363475	0.545
rs987666	7	116267938	Appendicular lean mass	A	G	0.1188	0.0185	0.0029	2.32702e-10		Ferritin	A	G	0.129	-0.0044	0.00530642	0.407
rs9890062	17	17434352	Appendicular lean mass	A	G	0.0615	0.0267	0.0039	1.20005e-11		Ferritin	A	G	0.0733	-0.0014	0.00697856	0.841
rs9894577	17	43223292	Appendicular lean mass	A	G	0.318	-0.031	0.002	1.39508e-52		Ferritin	A	G	0.2976	-0.0057	0.00374498	0.128
rs9898189	17	80480516	Appendicular lean mass	G	C	0.6446	-0.0163	0.0021	1.88018e-15		Ferritin	G	C	0.6519	-0.0009	0.0035165	0.798
rs990315	15	69578811	Appendicular lean mass	C	T	0.6229	-0.0115	0.002	5.07002e-09		Ferritin	C	T	0.6195	0.0065	0.00356163	0.068
rs9905385	17	59498250	Appendicular lean mass	G	A	0.6707	-0.0339	0.002	1.93999e-63		Ferritin	G	A	0.6397	0.0007	0.00377782	0.853
rs10005035	4	12865684	Appendicular lean mass	G	C	0.2823	-0.0175	0.0021	6.51328e-17		Serum iron	G	C	0.2727	0.0044	0.00447973	0.326
rs10019221	4	21785364	Appendicular lean mass	T	G	0.5974	-0.0124	0.0019	1.22101e-10		Serum iron	T	G	0.6062	0.0001	0.00346858	0.977
rs1005723	1	243646251	Appendicular lean mass	T	C	0.1908	0.0161	0.0024	1.7869e-11		Serum iron	T	C	0.2124	-0.0034	0.00498258	0.495
rs10068640	5	123981977	Appendicular lean mass	A	G	0.3651	0.0112	0.002	1.28201e-08		Serum iron	A	G	0.3602	-0.0028	0.0041805	0.503
rs10075249	5	52846505	Appendicular lean mass	T	C	0.4952	0.0143	0.0019	4.55827e-14		Serum iron	T	C	0.5352	-0.0006	0.00433826	0.89
rs10107388	8	145004944	Appendicular lean mass	C	T	0.3691	-0.0159	0.002	6.95344e-16		Serum iron	C	T	0.3249	-0.0001	0.00725327	0.989
rs10112506	8	13164746	Appendicular lean mass	G	A	0.3898	-0.012	0.0019	5.75705e-10		Serum iron	G	A	0.3457	-0.0046	0.0041355	0.266
rs10123619	9	119353611	Appendicular lean mass	G	A	0.8425	-0.0171	0.0026	4.05042e-11		Serum iron	G	A	0.8281	-0.003	0.00528121	0.57
rs10128333	10	64570038	Appendicular lean mass	T	C	0.1676	-0.0146	0.0025	9.51305e-09		Serum iron	T	C	0.1781	0.0055	0.00525202	0.295
rs10171272	2	25946636	Appendicular lean mass	A	C	0.3035	0.0136	0.002	2.8721e-11		Serum iron	A	C	0.2908	0.0016	0.00446355	0.72
rs10202701	2	232328681	Appendicular lean mass	T	C	0.5419	0.0227	0.0019	3.1067e-33		Serum iron	T	C	0.4949	-0.0016	0.00398435	0.688
rs10202845	2	42575820	Appendicular lean mass	G	A	0.1133	-0.0288	0.003	5.34564e-22		Serum iron	G	A	0.1113	-0.0046	0.00629586	0.465
rs10203320	2	9771620	Appendicular lean mass	C	T	0.3289	0.0138	0.002	7.85597e-12		Serum iron	C	T	0.3651	0.0051	0.00423052	0.228
rs10205141	2	11313340	Appendicular lean mass	G	A	0.0476	0.0241	0.0044	4.70999e-08		Serum iron	G	A	0.0559	-0.0123	0.0088588	0.165
rs10221831	2	202107829	Appendicular lean mass	T	C	0.0321	0.03	0.0053	1.80302e-08		Serum iron	T	C	0.0244	-0.0038	0.0121774	0.755
rs10225945	7	28250083	Appendicular lean mass	G	A	0.1499	-0.0146	0.0026	3.27597e-08		Serum iron	G	A	0.1501	0.0095	0.00558944	0.0892
rs10283100	8	120596023	Appendicular lean mass	G	A	0.9445	0.0575	0.0041	4.10677e-44		Serum iron	G	A	0.9372	0.0037	0.00833223	0.657
rs1035583	2	207326937	Appendicular lean mass	A	G	0.6177	0.0148	0.0019	1.99205e-14		Serum iron	A	G	0.6226	-0.0025	0.00417182	0.549
rs10421750	19	50290604	Appendicular lean mass	T	G	0.312	-0.0145	0.0021	5.72796e-12		Serum iron	T	G	0.2843	-0.0019	0.00445854	0.67
rs10453441	22	46363739	Appendicular lean mass	G	A	0.402	-0.0139	0.002	9.10123e-13		Serum iron	G	A	0.43	-0.0006	0.00404219	0.882
rs10461725	5	39437129	Appendicular lean mass	C	G	0.6561	0.0134	0.002	1.9829e-11		Serum iron	C	G	0.6558	-0.0021	0.00423515	0.62
rs10471339	5	67823773	Appendicular lean mass	G	C	0.3823	-0.011	0.0019	1.448e-08		Serum iron	G	C	0.3485	0.0062	0.00422233	0.142
rs1047891	2	211540507	Appendicular lean mass	A	C	0.3159	0.0233	0.002	5.70427e-31		Serum iron	A	C	0.2634	0.0001	0.00319102	0.975
rs10483727	14	61072875	Appendicular lean mass	C	T	0.6109	-0.0368	0.0019	6.72977e-80		Serum iron	C	T	0.5826	0.0075	0.00402481	0.0624
rs1056747	9	35690102	Appendicular lean mass	G	A	0.4117	-0.0155	0.0019	8.04822e-16		Serum iron	G	A	0.4062	-0.0058	0.00406862	0.154
rs1063582	8	23167353	Appendicular lean mass	G	T	0.7649	-0.0185	0.0022	1.12409e-16		Serum iron	G	T	0.7447	-0.0015	0.00468811	0.749
rs10637890	14	54779522	Appendicular lean mass	TTC	T	0.621	-0.0123	0.002	3.95603e-10		Serum iron	TTC	T	0.6362	-0.0053	0.00417245	0.204
rs10748128	12	69827658	Appendicular lean mass	T	G	0.3446	0.0255	0.002	6.77174e-38		Serum iron	T	G	0.3856	-0.0044	0.00415831	0.29
rs10749157	10	115780129	Appendicular lean mass	C	T	0.3584	0.0113	0.002	1.239e-08		Serum iron	C	T	0.4147	-0.0033	0.00408336	0.419
rs10776560	10	50542358	Appendicular lean mass	T	C	0.4995	-0.0157	0.0019	7.87952e-17		Serum iron	T	C	0.5502	-0.0006	0.00418505	0.886
rs10793931	9	133436478	Appendicular lean mass	C	G	0.3555	-0.0132	0.002	3.23221e-11		Serum iron	C	G	0.3384	-0.0028	0.00416099	0.501
rs10796828	11	69490346	Appendicular lean mass	G	T	0.6348	0.0154	0.002	5.77431e-15		Serum iron	G	T	0.6775	-0.0041	0.00420026	0.329
rs10807137	6	34183026	Appendicular lean mass	T	C	0.825	-0.0455	0.0025	5.67806e-75		Serum iron	T	C	0.8319	0.0106	0.00526789	0.0442
rs10815274	9	5728968	Appendicular lean mass	C	A	0.4562	0.0124	0.0019	6.45654e-11		Serum iron	C	A	0.4561	0.0053	0.00403489	0.189
rs10822117	10	52786701	Appendicular lean mass	G	A	0.237	-0.0176	0.0022	4.24033e-15		Serum iron	G	A	0.261	-0.0016	0.00474559	0.736
rs10824307	10	77185310	Appendicular lean mass	C	G	0.6471	-0.0194	0.002	1.78896e-22		Serum iron	C	G	0.6807	-0.0016	0.00434984	0.713
rs10829226	10	27573952	Appendicular lean mass	A	G	0.6359	-0.0112	0.002	1.32999e-08		Serum iron	A	G	0.6545	-0.005	0.00422826	0.237
rs10832963	11	18664241	Appendicular lean mass	G	T	0.7445	-0.0203	0.0022	9.22571e-21		Serum iron	G	T	0.7014	-0.0057	0.00444773	0.2
rs10858246	9	139102831	Appendicular lean mass	C	G	0.3183	-0.0188	0.002	2.34909e-20		Serum iron	C	G	0.349	0.0035	0.00422101	0.407
rs10864899	2	112929481	Appendicular lean mass	G	A	0.5643	-0.0112	0.0019	3.84503e-09		Serum iron	G	A	0.6213	-0.0012	0.00397952	0.763
rs10922475	1	89142142	Appendicular lean mass	A	C	0.5395	0.0159	0.0019	2.1742e-17		Serum iron	A	C	0.5738	-0.001	0.00400856	0.803
rs10975935	9	6954579	Appendicular lean mass	G	A	0.2464	-0.0121	0.0022	4.15002e-08		Serum iron	G	A	0.213	0.0011	0.00480703	0.819
rs10982888	9	118468947	Appendicular lean mass	A	T	0.1136	-0.0328	0.003	3.96643e-28		Serum iron	A	T	0.0891	-0.0043	0.00669986	0.521
rs11014285	10	25178864	Appendicular lean mass	A	G	0.1654	0.0342	0.0026	2.88802e-40		Serum iron	A	G	0.1392	0.0021	0.00564735	0.71
rs11042717	11	10303939	Appendicular lean mass	C	T	0.4896	-0.029	0.0019	4.04297e-53		Serum iron	C	T	0.4702	0.0057	0.00401789	0.156
rs11049704	12	28691701	Appendicular lean mass	G	C	0.293	-0.0183	0.0021	1.10306e-18		Serum iron	G	C	0.3079	-0.0043	0.00438697	0.327
rs11060942	12	123434524	Appendicular lean mass	A	G	0.0344	-0.0354	0.0052	7.49031e-12		Serum iron	A	G	0.0414	-0.0066	0.0102343	0.519
rs11068230	12	117349014	Appendicular lean mass	G	C	0.8656	0.0238	0.0028	9.67386e-18		Serum iron	G	C	0.8675	-0.0039	0.00583649	0.504
rs11070842	15	51624185	Appendicular lean mass	C	T	0.1631	-0.0146	0.0026	1.30101e-08		Serum iron	C	T	0.1562	0.0043	0.00548422	0.433
rs11098677	4	123833516	Appendicular lean mass	T	G	0.7875	-0.0263	0.0023	3.93731e-30		Serum iron	T	G	0.7726	0.0089	0.00477611	0.0624
rs11121615	1	10825577	Appendicular lean mass	T	C	0.6894	-0.0202	0.002	3.31894e-23		Serum iron	T	C	0.686	-0.0021	0.00434661	0.629
rs111365325	5	170865229	Appendicular lean mass	T	C	0.2312	-0.0271	0.0022	1.12409e-33		Serum iron	T	C	0.2096	0.0089	0.00484647	0.0663
rs111622870	4	2613109	Appendicular lean mass	C	T	0.0482	-0.0282	0.0044	1.85999e-10		Serum iron	C	T	0.0358	0.0058	0.0102103	0.57
rs11175919	12	66180277	Appendicular lean mass	A	G	0.0262	0.0349	0.0059	3.159e-09		Serum iron	A	G	0.03	-0.0068	0.0120018	0.571
rs11187838	10	96038686	Appendicular lean mass	A	G	0.4347	0.0394	0.0019	1.16011e-94		Serum iron	A	G	0.4637	-0.0053	0.00403489	0.189
rs11191208	10	103838497	Appendicular lean mass	A	G	0.2057	0.0147	0.0024	3.68901e-10		Serum iron	A	G	0.1945	-0.002	0.00508346	0.694
rs11198591	10	120515892	Appendicular lean mass	A	G	0.3684	0.0148	0.002	4.90795e-14		Serum iron	A	G	0.3988	0.0029	0.00414355	0.484
rs11210892	1	44100084	Appendicular lean mass	A	G	0.6745	0.0118	0.002	3.57001e-09		Serum iron	A	G	0.7086	0.0013	0.00434897	0.765
rs112153300	21	47547474	Appendicular lean mass	A	G	0.089	0.0261	0.0034	7.05342e-15		Serum iron	A	G	0.0922	-0.0131	0.00709398	0.0648
rs11217863	11	120293138	Appendicular lean mass	A	G	0.1162	-0.0268	0.003	1.06292e-19		Serum iron	A	G	0.1145	0.0082	0.0062709	0.191
rs11221657	11	129181358	Appendicular lean mass	G	T	0.1352	0.0179	0.0028	1.20501e-10		Serum iron	G	T	0.1256	-0.0025	0.0059819	0.676
rs112367251	9	129738592	Appendicular lean mass	TCTCACA	T	0.357	0.0179	0.0021	1.29092e-17		Serum iron	TCTCACA	T	0.4867	0.0049	0.00410844	0.233
rs112537273	8	38248306	Appendicular lean mass	C	T	0.2299	-0.0212	0.0022	3.34426e-21		Serum iron	C	T	0.2575	0.0029	0.00459543	0.528
rs11260035	19	7898957	Appendicular lean mass	A	G	0.2761	0.015	0.0021	1.85609e-12		Serum iron	A	G	0.2948	-0.0029	0.00442257	0.512
rs113146332	17	42565977	Appendicular lean mass	C	G	0.0381	0.0311	0.0049	2.98696e-10		Serum iron	C	G	0.0333	-0.0117	0.0107627	0.277
rs113232639	18	20715656	Appendicular lean mass	A	G	0.493	0.0327	0.0019	4.78961e-64		Serum iron	A	G	0.5121	-0.0009	0.00426833	0.833
rs113289555	4	996998	Appendicular lean mass	T	G	0.2333	-0.0206	0.0023	7.32656e-20		Serum iron	T	G	0.2576	-0.0033	0.00464046	0.477
rs113671109	3	12620885	Appendicular lean mass	C	T	0.22	-0.015	0.0023	4.22863e-11		Serum iron	C	T	0.2156	0.001	0.00508183	0.844
rs113827862	14	89849527	Appendicular lean mass	C	T	0.0608	-0.0235	0.004	4.66702e-09		Serum iron	C	T	0.0717	-0.0002	0.00693717	0.977
rs113898003	6	130341235	Appendicular lean mass	C	T	0.2635	-0.036	0.0021	1.19207e-63		Serum iron	C	T	0.3108	0.0048	0.00439713	0.275
rs11421589	10	115193949	Appendicular lean mass	CT	C	0.5556	0.0119	0.0019	5.98894e-10		Serum iron	CT	C	0.5455	0.0029	0.00401396	0.47
rs11424084	10	126612510	Appendicular lean mass	CA	C	0.1403	0.0228	0.0027	7.24102e-17		Serum iron	CA	C	0.1381	-0.0005	0.00653366	0.939
rs115105539	8	49409496	Appendicular lean mass	C	G	0.1667	0.0231	0.0025	7.82528e-20		Serum iron	C	G	0.1631	-0.0003	0.00583561	0.959
rs11580040	1	155198222	Appendicular lean mass	G	A	0.08	0.0325	0.0035	6.76083e-21		Serum iron	G	A	0.0886	-0.0095	0.00716702	0.185
rs11590254	1	92316573	Appendicular lean mass	T	A	0.3114	0.0186	0.002	4.33611e-20		Serum iron	T	A	0.3041	-0.0041	0.00435973	0.347
rs115912456	5	82815158	Appendicular lean mass	G	A	0.0412	0.0577	0.0047	3.69233e-34		Serum iron	G	A	0.0521	-0.0017	0.009112	0.852
rs116008080	16	67254841	Appendicular lean mass	A	G	0.0238	-0.0415	0.0063	4.05695e-11		Serum iron	A	G	0.0259	-0.0059	0.0126528	0.641
rs116052377	4	124787756	Appendicular lean mass	A	G	0.0809	0.0225	0.0035	7.89042e-11		Serum iron	A	G	0.0723	-0.0109	0.00759049	0.151
rs11605297	11	58296806	Appendicular lean mass	A	G	0.2328	0.0146	0.0022	8.03341e-11		Serum iron	A	G	0.1898	0.0057	0.00495502	0.25
rs116092985	16	2160973	Appendicular lean mass	G	A	0.0958	-0.0401	0.0033	1.16788e-34		Serum iron	G	A	0.0674	-0.0042	0.00752996	0.577
rs11612462	12	104411368	Appendicular lean mass	G	T	0.1698	0.015	0.0025	2.54701e-09		Serum iron	G	T	0.1563	0.0012	0.00542695	0.825
rs11633371	15	89356832	Appendicular lean mass	T	G	0.4764	0.0216	0.0019	7.49376e-30		Serum iron	T	G	0.4983	-0.0023	0.0040073	0.566
rs116339650	4	26200972	Appendicular lean mass	G	A	0.127	-0.0175	0.0029	1.05201e-09		Serum iron	G	A	0.1296	0.0082	0.00593383	0.167
rs116493405	3	114733556	Appendicular lean mass	A	G	0.0537	0.0287	0.0042	9.52138e-12		Serum iron	A	G	0.0524	0.0098	0.00884732	0.268
rs11672848	19	37570704	Appendicular lean mass	T	C	0.5246	-0.0171	0.0019	7.73393e-19		Serum iron	T	C	0.4779	0.0014	0.00410392	0.733
rs11684531	2	219835489	Appendicular lean mass	G	A	0.1328	-0.0172	0.0028	4.16697e-10		Serum iron	G	A	0.1149	-0.0026	0.00622117	0.676
rs1168768	12	66509650	Appendicular lean mass	T	C	0.975	0.0332	0.006	3.60903e-08		Serum iron	T	C	0.9731	-0.0145	0.0125517	0.248
rs116919274	19	17359808	Appendicular lean mass	A	G	0.046	0.0271	0.0046	3.52298e-09		Serum iron	A	G	0.0412	-0.0025	0.00986788	0.8
rs117068593	14	93118229	Appendicular lean mass	T	C	0.1895	0.0403	0.0024	8.82673e-62		Serum iron	T	C	0.1493	-0.0011	0.00559001	0.844
rs117203652	19	49857801	Appendicular lean mass	A	G	0.03	-0.0346	0.0055	4.31599e-10		Serum iron	A	G	0.0249	0.0082	0.0124462	0.51
rs11720869	3	185619716	Appendicular lean mass	A	G	0.6686	0.0141	0.002	2.53805e-12		Serum iron	A	G	0.6821	-0.0026	0.00437147	0.552
rs11721522	4	156976051	Appendicular lean mass	G	A	0.4125	0.0106	0.0019	4.03005e-08		Serum iron	G	A	0.4619	-0.0013	0.00401336	0.746
rs11727162	4	88606761	Appendicular lean mass	T	C	0.4987	-0.017	0.0019	2.15477e-19		Serum iron	T	C	0.5439	-0.0035	0.0039618	0.377
rs117335233	10	79914330	Appendicular lean mass	G	T	0.053	-0.0236	0.0042	2.561e-08		Serum iron	G	T	0.0459	0.0057	0.0095356	0.55
rs1177765	5	32829929	Appendicular lean mass	C	T	0.4681	-0.0232	0.0019	1.3219e-34		Serum iron	C	T	0.502	-0.0024	0.00399494	0.548
rs11778491	8	120451362	Appendicular lean mass	C	G	0.2518	-0.0247	0.0022	8.38687e-30		Serum iron	C	G	0.2596	-0.0069	0.00455716	0.13
rs117818446	8	67223589	Appendicular lean mass	A	G	0.0202	0.0423	0.0068	5.28896e-10		Serum iron	A	G	0.0137	0.0028	0.0158753	0.86
rs117972846	17	26947476	Appendicular lean mass	G	T	0.0285	0.0335	0.0057	5.47293e-09		Serum iron	G	T	0.0198	0.0029	0.0135883	0.831
rs11867855	17	18262584	Appendicular lean mass	T	G	0.2372	-0.0132	0.0022	2.93103e-09		Serum iron	T	G	0.2637	-0.004	0.00451829	0.376
rs1190540	14	102897009	Appendicular lean mass	G	A	0.6983	0.0125	0.0021	1.61901e-09		Serum iron	G	A	0.704	-0.0037	0.00437767	0.398
rs11959466	5	42803824	Appendicular lean mass	T	C	0.0564	0.038	0.0042	2.24078e-19		Serum iron	T	C	0.0528	-0.0085	0.00888988	0.339
rs1202186	7	87213258	Appendicular lean mass	T	C	0.6548	-0.012	0.002	1.65299e-09		Serum iron	T	C	0.6663	0.0056	0.00422477	0.185
rs12051245	16	783865	Appendicular lean mass	C	T	0.2318	0.0299	0.0022	2.56389e-40		Serum iron	C	T	0.2657	-0.005	0.00465721	0.283
rs12074850	1	51248316	Appendicular lean mass	G	A	0.0898	0.0393	0.0033	2.72207e-33		Serum iron	G	A	0.1023	-0.0025	0.00660363	0.705
rs12099669	12	46783653	Appendicular lean mass	A	G	0.6962	0.0331	0.002	1.39187e-58		Serum iron	A	G	0.6372	0.0014	0.00418531	0.738
rs12150907	19	4940630	Appendicular lean mass	A	G	0.1977	-0.0219	0.0024	7.21938e-20		Serum iron	A	G	0.2128	0.0088	0.00497129	0.0767
rs12185775	20	20293769	Appendicular lean mass	C	G	0.1172	-0.0167	0.003	3.661e-08		Serum iron	C	G	0.1159	0.0046	0.00629586	0.465
rs12188208	5	77442791	Appendicular lean mass	C	A	0.2349	-0.0195	0.0022	1.40088e-18		Serum iron	C	A	0.186	-0.0031	0.00498463	0.534
rs12230946	12	53498725	Appendicular lean mass	A	G	0.0911	0.0271	0.0033	1.45011e-16		Serum iron	A	G	0.0976	-0.0121	0.00679131	0.0748
rs12340775	9	13226945	Appendicular lean mass	A	G	0.0552	-0.0287	0.0043	1.73181e-11		Serum iron	A	G	0.0387	-0.0037	0.00984335	0.707
rs12344515	9	113801231	Appendicular lean mass	T	C	0.2402	-0.0163	0.0022	2.27719e-13		Serum iron	T	C	0.2368	0.0034	0.00469544	0.469
rs12347137	9	119122721	Appendicular lean mass	C	A	0.2023	-0.046	0.0024	9.79716e-85		Serum iron	C	A	0.2473	0.0066	0.004731	0.163
rs12351226	9	98405230	Appendicular lean mass	T	C	0.1712	0.0218	0.0025	9.13482e-18		Serum iron	T	C	0.1622	0.0008	0.00553121	0.885
rs12423821	12	132650284	Appendicular lean mass	C	T	0.1575	0.0161	0.0027	1.17201e-09		Serum iron	C	T	0.1547	0.0019	0.00568007	0.738
rs12461874	19	17180358	Appendicular lean mass	A	C	0.2784	-0.0181	0.0021	1.26386e-17		Serum iron	A	C	0.2355	-0.003	0.00459684	0.514
rs12483401	21	35443829	Appendicular lean mass	C	T	0.0216	-0.0387	0.0067	9.22104e-09		Serum iron	C	T	0.0277	-0.0167	0.0125702	0.184
rs12512942	4	177766307	Appendicular lean mass	A	G	0.6376	-0.0162	0.002	1.58016e-16		Serum iron	A	G	0.6256	0.0036	0.00414403	0.385
rs12517711	5	60754661	Appendicular lean mass	C	T	0.3917	-0.0147	0.0019	2.78869e-14		Serum iron	C	T	0.3716	0.0036	0.00409212	0.379
rs12519407	5	137651012	Appendicular lean mass	C	A	0.2567	0.0181	0.0022	3.3752e-17		Serum iron	C	A	0.2624	0.0014	0.00462267	0.762
rs12533452	7	19016871	Appendicular lean mass	T	C	0.1569	0.0237	0.0026	1.31401e-19		Serum iron	T	C	0.1528	-0.0071	0.00556481	0.202
rs12536902	7	33213009	Appendicular lean mass	A	C	0.0143	0.0479	0.0081	3.65603e-09		Serum iron	A	C	0.0068	0.0079	0.020149	0.695
rs12541381	8	135649848	Appendicular lean mass	A	G	0.2575	-0.0319	0.0022	2.80931e-49		Serum iron	A	G	0.238	-0.0018	0.00467144	0.7
rs12563442	1	19786695	Appendicular lean mass	C	T	0.2669	0.0122	0.0021	9.93299e-09		Serum iron	C	T	0.2625	-0.0047	0.00449739	0.296
rs1260326	2	27730940	Appendicular lean mass	C	T	0.6045	0.0323	0.0019	6.15886e-64		Serum iron	C	T	0.6586	0.001	0.00434559	0.818
rs12616192	2	121568931	Appendicular lean mass	A	G	0.0676	-0.0261	0.0038	6.82967e-12		Serum iron	A	G	0.0986	0.0102	0.00706825	0.149
rs12655296	5	15890643	Appendicular lean mass	T	C	0.6251	-0.011	0.002	1.62002e-08		Serum iron	T	C	0.6115	0.0018	0.00405352	0.657
rs12672217	7	156310948	Appendicular lean mass	A	G	0.3609	0.0139	0.002	1.33414e-12		Serum iron	A	G	0.4084	-0.005	0.0041031	0.223
rs12700901	7	28783171	Appendicular lean mass	A	C	0.4055	-0.0184	0.0019	1.66686e-21		Serum iron	A	C	0.426	0.0067	0.00407211	0.0999
rs12702693	7	8101039	Appendicular lean mass	T	C	0.4542	0.0173	0.0019	6.56145e-20		Serum iron	T	C	0.4505	0.0045	0.0040287	0.264
rs12724708	1	219620569	Appendicular lean mass	T	A	0.3574	0.0243	0.002	1.65615e-35		Serum iron	T	A	0.3472	-0.0031	0.00427152	0.468
rs12773500	10	81232632	Appendicular lean mass	T	C	0.1375	0.0171	0.0028	5.05406e-10		Serum iron	T	C	0.0999	-0.0003	0.00598163	0.96
rs12831751	12	29520017	Appendicular lean mass	C	A	0.2857	0.0172	0.0021	1.57398e-16		Serum iron	C	A	0.3182	-0.0006	0.00407699	0.883
rs12882130	14	103878774	Appendicular lean mass	G	C	0.3836	-0.0202	0.002	1.87715e-24		Serum iron	G	C	0.3543	0.0013	0.00418359	0.756
rs1290786	3	169097381	Appendicular lean mass	T	C	0.4307	-0.0143	0.0019	7.14167e-14		Serum iron	T	C	0.4064	0.0053	0.00407143	0.193
rs12909863	15	75825822	Appendicular lean mass	C	G	0.2512	0.0189	0.0022	6.04644e-18		Serum iron	C	G	0.1925	-0.0021	0.00484966	0.665
rs1291114	20	35500850	Appendicular lean mass	C	G	0.8903	0.0173	0.0031	1.94599e-08		Serum iron	C	G	0.8733	-0.0011	0.00642206	0.864
rs12926103	16	86371775	Appendicular lean mass	A	G	0.0661	0.0272	0.0038	9.59843e-13		Serum iron	A	G	0.0858	-0.0044	0.0073424	0.549
rs12997625	2	202970250	Appendicular lean mass	T	C	0.5266	-0.017	0.0019	1.50107e-19		Serum iron	T	C	0.4889	0.0078	0.00399524	0.0509
rs13037813	20	47750588	Appendicular lean mass	C	T	0.2391	0.0292	0.0022	1.71199e-39		Serum iron	C	T	0.2247	-0.0051	0.00475035	0.283
rs13103161	4	106216459	Appendicular lean mass	A	T	0.3891	-0.0284	0.0019	2.37684e-48		Serum iron	A	T	0.3913	-0.0004	0.00393339	0.919
rs13109280	4	54380513	Appendicular lean mass	G	A	0.6618	0.0131	0.002	9.14534e-11		Serum iron	G	A	0.6601	-0.006	0.00430091	0.163
rs13123591	4	120105990	Appendicular lean mass	G	T	0.3375	0.0185	0.002	2.35288e-20		Serum iron	G	T	0.3056	0.0014	0.00432208	0.746
rs13127468	4	8599658	Appendicular lean mass	A	C	0.4629	-0.0123	0.0019	9.85825e-11		Serum iron	A	C	0.4243	0.0022	0.00403935	0.586
rs1319012	6	41852616	Appendicular lean mass	A	T	0.9259	-0.052	0.0037	3.29534e-45		Serum iron	A	T	0.9182	0.0056	0.00751225	0.456
rs13209685	6	7779729	Appendicular lean mass	T	G	0.1594	0.0277	0.0026	7.49031e-27		Serum iron	T	G	0.1728	-0.0022	0.00544165	0.686
rs1325596	1	176794066	Appendicular lean mass	A	G	0.5476	0.0287	0.0019	2.77077e-52		Serum iron	A	G	0.5796	-0.0005	0.00442327	0.91
rs13316	14	93407301	Appendicular lean mass	A	C	0.4301	0.0115	0.0019	3.65502e-09		Serum iron	A	C	0.4043	-0.0039	0.00412135	0.344
rs13391980	2	165504841	Appendicular lean mass	A	G	0.1198	-0.0225	0.0029	7.59801e-15		Serum iron	A	G	0.1455	0.0016	0.00580949	0.783
rs1340022	8	131334465	Appendicular lean mass	C	T	0.4868	0.0118	0.0019	4.47404e-10		Serum iron	C	T	0.5041	-0.0026	0.00405108	0.521
rs1341215	9	111662350	Appendicular lean mass	A	G	0.1374	0.0229	0.0027	6.3183e-17		Serum iron	A	G	0.1507	0.0071	0.00563902	0.208
rs13430869	2	218146818	Appendicular lean mass	T	G	0.7427	0.0272	0.0021	6.36649e-37		Serum iron	T	G	0.7939	-0.0066	0.00478726	0.168
rs139163241	7	76709213	Appendicular lean mass	G	T	0.1394	-0.0164	0.0027	1.78599e-09		Serum iron	G	T	0.1803	0.002	0.00526418	0.704
rs139921635	4	73181637	Appendicular lean mass	T	G	0.0236	0.0385	0.0062	6.15602e-10		Serum iron	T	G	0.0338	-0.0061	0.0117611	0.604
rs140440099	3	50632595	Appendicular lean mass	A	G	0.0234	0.0613	0.0063	1.44611e-22		Serum iron	A	G	0.0288	-0.005	0.0124511	0.688
rs1405227	1	98873390	Appendicular lean mass	A	G	0.3167	0.0129	0.002	1.573e-10		Serum iron	A	G	0.2635	-0.0041	0.00450716	0.363
rs140657345	15	41615909	Appendicular lean mass	TCCTC	T	0.2519	-0.02	0.0022	5.5335e-20		Serum iron	TCCTC	T	0.254	-0.0007	0.00586522	0.905
rs143076454	16	921179	Appendicular lean mass	A	G	0.0186	-0.0499	0.007	1.05512e-12		Serum iron	A	G	0.0191	0.0052	0.0148946	0.727
rs143384	20	34025756	Appendicular lean mass	G	A	0.4038	0.0725	0.0019	1e-200		Serum iron	G	A	0.3697	0.0055	0.00407392	0.177
rs143554698	9	95538573	Appendicular lean mass	T	C	0.1409	-0.0257	0.0027	3.39391e-21		Serum iron	T	C	0.1226	-0.0105	0.00596775	0.0785
rs144109601	13	50455500	Appendicular lean mass	A	C	0.0418	-0.0278	0.0048	5.15003e-09		Serum iron	A	C	0.0371	-0.0067	0.0103646	0.518
rs1443536	4	82174165	Appendicular lean mass	G	A	0.305	0.0218	0.0021	1.91205e-26		Serum iron	G	A	0.339	-0.0056	0.00426328	0.189
rs1444628	12	20563643	Appendicular lean mass	T	C	0.6904	0.024	0.002	6.84542e-32		Serum iron	T	C	0.7318	-0.0025	0.00450575	0.579
rs144627572	2	20583907	Appendicular lean mass	A	G	0.0329	0.0439	0.0053	1.30197e-16		Serum iron	A	G	0.0231	0.0081	0.0123235	0.511
rs145126099	4	77356278	Appendicular lean mass	TTGTCAGGTCTTTGTGGTGAGCTGAATTC	T	0.472	-0.0126	0.0019	3.28927e-11		Serum iron	TTGTCAGGTCTTTGTGGTGAGCTGAATTC	T	0.5157	-0.003	0.00482384	0.534
rs147110934	19	55993436	Appendicular lean mass	T	G	0.0243	-0.0722	0.0062	9.38858e-32		Serum iron	T	G	0.009	0.0112	0.0170399	0.511
rs1472852	4	17910236	Appendicular lean mass	A	C	0.1582	-0.0638	0.0026	8.22243e-135		Serum iron	A	C	0.1019	-0.0034	0.00612783	0.579
rs1478575	2	218278555	Appendicular lean mass	A	T	0.6843	0.0312	0.002	5.20236e-54		Serum iron	A	T	0.6482	-0.0006	0.00441911	0.892
rs148617731	4	87616668	Appendicular lean mass	CAG	C	0.0519	0.041	0.0043	5.91562e-22		Serum iron	CAG	C	0.0366	0.0008	0.0104539	0.939
rs14976	2	85818886	Appendicular lean mass	T	C	0.3057	0.0144	0.002	1.42692e-12		Serum iron	T	C	0.259	-0.0038	0.00450553	0.399
rs1514134	1	56116513	Appendicular lean mass	C	T	0.3849	-0.0114	0.0019	3.57396e-09		Serum iron	C	T	0.4234	0.0027	0.00401238	0.501
rs1556659	10	130834698	Appendicular lean mass	T	C	0.3818	0.0163	0.002	7.18952e-17		Serum iron	T	C	0.3978	0.0038	0.00408287	0.352
rs1584011	11	27080527	Appendicular lean mass	G	T	0.3559	0.0159	0.002	9.77687e-16		Serum iron	G	T	0.3837	0.0073	0.00410709	0.0755
rs165849	22	19958669	Appendicular lean mass	A	G	0.6975	0.0157	0.0021	4.56983e-14		Serum iron	A	G	0.7312	0.0039	0.00440533	0.376
rs16989695	19	4505445	Appendicular lean mass	A	G	0.5165	-0.0139	0.0019	1.93019e-13		Serum iron	A	G	0.5402	-0.006	0.00400397	0.134
rs17197114	14	21894526	Appendicular lean mass	C	T	0.1772	0.0177	0.0025	1.54383e-12		Serum iron	C	T	0.1823	-0.0019	0.00528078	0.719
rs17246129	2	227259964	Appendicular lean mass	A	G	0.3044	0.0254	0.002	1.26911e-35		Serum iron	A	G	0.237	-0.0024	0.00464016	0.605
rs17278379	1	172381284	Appendicular lean mass	C	T	0.124	0.0226	0.0029	2.39773e-15		Serum iron	C	T	0.1289	-0.0042	0.00597364	0.482
rs1730028	3	157900789	Appendicular lean mass	G	T	0.4174	0.0131	0.0019	7.38584e-12		Serum iron	G	T	0.3855	0.006	0.00404509	0.138
rs173135	17	68172326	Appendicular lean mass	T	C	0.115	-0.0341	0.003	3.24564e-30		Serum iron	T	C	0.1157	0.0033	0.00622452	0.596
rs17400325	2	178565913	Appendicular lean mass	C	T	0.0415	0.0345	0.0047	2.10087e-13		Serum iron	C	T	0.0216	-0.0209	0.0119816	0.0811
rs17408561	2	225474277	Appendicular lean mass	G	A	0.3908	0.0123	0.002	5.99998e-10		Serum iron	G	A	0.3107	0.0076	0.00444352	0.0872
rs17478946	12	24093062	Appendicular lean mass	G	A	0.3004	-0.0192	0.0021	9.98389e-21		Serum iron	G	A	0.2527	-0.0025	0.00455367	0.583
rs17681189	2	65976175	Appendicular lean mass	A	C	0.4231	-0.0131	0.0019	5.81969e-12		Serum iron	A	C	0.3699	-0.0008	0.0038645	0.836
rs17718736	3	71555205	Appendicular lean mass	A	C	0.3226	0.0115	0.002	1.39399e-08		Serum iron	A	C	0.3037	-0.0014	0.00420196	0.739
rs177591	7	28556199	Appendicular lean mass	G	C	0.1489	-0.0191	0.0027	1.51286e-12		Serum iron	G	C	0.1456	0.0087	0.00570103	0.127
rs17773965	2	217631338	Appendicular lean mass	T	C	0.1412	-0.0163	0.0027	1.50699e-09		Serum iron	T	C	0.1752	-0.0032	0.00535332	0.55
rs17818592	16	86088594	Appendicular lean mass	C	T	0.4367	-0.0129	0.0019	1.22914e-11		Serum iron	C	T	0.4366	0.0032	0.00409016	0.434
rs1786263	18	13116432	Appendicular lean mass	T	G	0.6055	-0.019	0.0019	1.02589e-22		Serum iron	T	G	0.5779	-0.0003	0.0037955	0.937
rs1797070	1	218630201	Appendicular lean mass	A	G	0.2684	0.0219	0.0021	4.93287e-25		Serum iron	A	G	0.2381	0.0008	0.00456878	0.861
rs1823217	3	134380959	Appendicular lean mass	G	A	0.6449	-0.0181	0.002	4.05602e-20		Serum iron	G	A	0.6428	-0.0032	0.00416222	0.442
rs182798714	3	128960869	Appendicular lean mass	T	A	0.0274	0.0376	0.0062	1.45101e-09		Serum iron	T	A	0.0226	0.0059	0.013328	0.658
rs1880318	7	46028167	Appendicular lean mass	A	G	0.2039	0.0147	0.0024	6.85899e-10		Serum iron	A	G	0.1844	0.0002	0.00693717	0.977
rs1899040	2	223901896	Appendicular lean mass	T	C	0.7962	0.0152	0.0023	9.04066e-11		Serum iron	T	C	0.7974	-0.0036	0.00497164	0.469
rs190823861	4	73505911	Appendicular lean mass	A	G	0.0466	-0.0345	0.0045	2.08882e-14		Serum iron	A	G	0.0524	0.0122	0.00918302	0.184
rs1933081	6	151651505	Appendicular lean mass	A	T	0.0834	0.0267	0.0034	5.32844e-15		Serum iron	A	T	0.072	-0.006	0.00761923	0.431
rs199647708	2	125352195	Appendicular lean mass	A	G	0.3969	0.0114	0.0019	3.43297e-09		Serum iron	A	G	0.3231	0.0042	0.00442002	0.342
rs200091076	1	154598598	Appendicular lean mass	GT	G	0.6464	-0.0117	0.002	6.92405e-09		Serum iron	GT	G	0.7616	-0.0023	0.00565095	0.684
rs200439	1	6716083	Appendicular lean mass	C	A	0.2207	-0.0128	0.0023	1.51001e-08		Serum iron	C	A	0.215	-0.0055	0.00479126	0.251
rs2005172	17	61996255	Appendicular lean mass	C	A	0.6397	0.048	0.002	2.34963e-128		Serum iron	C	A	0.6443	-0.0042	0.00418	0.315
rs2019203	17	36908672	Appendicular lean mass	A	C	0.4909	0.0189	0.0019	1.8412e-23		Serum iron	A	C	0.4799	0.0032	0.0039767	0.421
rs2025609	1	67422990	Appendicular lean mass	G	C	0.8511	0.0186	0.0026	2.00217e-12		Serum iron	G	C	0.8379	-0.0086	0.00551641	0.119
rs2025808	1	184161757	Appendicular lean mass	A	C	0.2541	0.0122	0.0022	1.71601e-08		Serum iron	A	C	0.3057	-0.0053	0.00441535	0.23
rs2035901	4	145521867	Appendicular lean mass	G	A	0.4679	0.024	0.0019	9.43192e-37		Serum iron	G	A	0.4916	-0.0009	0.00411804	0.827
rs2070598	14	75360906	Appendicular lean mass	A	G	0.4559	0.0204	0.0019	6.35624e-27		Serum iron	A	G	0.4053	0.0003	0.004513	0.947
rs2071450	12	54428532	Appendicular lean mass	T	C	0.3675	-0.0174	0.002	8.84708e-19		Serum iron	T	C	0.4001	-0.0031	0.00407666	0.447
rs2089111	12	91180019	Appendicular lean mass	G	C	0.267	-0.0172	0.0022	1.72584e-15		Serum iron	G	C	0.2468	-0.0058	0.00460652	0.208
rs2101017	12	122306857	Appendicular lean mass	T	C	0.8695	-0.0223	0.0028	1.44411e-15		Serum iron	T	C	0.8496	-0.0024	0.00568674	0.673
rs2105333	6	158755437	Appendicular lean mass	G	T	0.6648	-0.019	0.002	1.70098e-21		Serum iron	G	T	0.6846	-0.0079	0.00426685	0.0641
rs2112617	17	46977125	Appendicular lean mass	A	G	0.5294	-0.0167	0.0019	1.073e-18		Serum iron	A	G	0.5355	0.0005	0.00393934	0.899
rs212526	1	21584941	Appendicular lean mass	C	T	0.6007	0.0214	0.0019	3.84326e-29		Serum iron	C	T	0.5979	0.0031	0.00402333	0.441
rs2138374	2	190014317	Appendicular lean mass	C	T	0.696	-0.0149	0.002	2.78997e-13		Serum iron	C	T	0.6843	-0.0022	0.00428908	0.608
rs2140619	7	114007270	Appendicular lean mass	G	A	0.4128	0.0113	0.0019	5.17798e-09		Serum iron	G	A	0.4143	0.0036	0.00409212	0.379
rs2142331	8	116636719	Appendicular lean mass	T	C	0.6023	-0.0165	0.0019	1.37784e-17		Serum iron	T	C	0.6321	0.0051	0.00413108	0.217
rs2142644	6	19053843	Appendicular lean mass	A	C	0.672	-0.0181	0.002	3.37287e-19		Serum iron	A	C	0.6423	0.0025	0.00418228	0.55
rs2181834	10	102661251	Appendicular lean mass	T	G	0.5503	0.0254	0.0019	7.69485e-41		Serum iron	T	G	0.5615	0.0017	0.00409447	0.678
rs2188805	7	93078400	Appendicular lean mass	C	A	0.3359	0.0114	0.002	2.003e-08		Serum iron	C	A	0.3489	-0.0032	0.00421744	0.448
rs2194411	3	185548663	Appendicular lean mass	A	G	0.1283	0.0443	0.0029	2.43388e-54		Serum iron	A	G	0.1162	-0.0092	0.00620247	0.138
rs2209098	1	172167226	Appendicular lean mass	C	T	0.3108	0.024	0.002	1.72783e-32		Serum iron	C	T	0.295	0.0013	0.00425559	0.76
rs2212926	21	38066883	Appendicular lean mass	A	C	0.2106	-0.022	0.0023	7.74819e-21		Serum iron	A	C	0.1704	0.0007	0.00510804	0.891
rs2229840	12	124826462	Appendicular lean mass	T	C	0.1597	0.0341	0.0026	3.01509e-40		Serum iron	T	C	0.2008	0.0053	0.00512428	0.301
rs2230033	21	39671476	Appendicular lean mass	A	G	0.5644	-0.0265	0.0019	3.48819e-43		Serum iron	A	G	0.5883	0.0035	0.00404591	0.387
rs2236096	20	3266319	Appendicular lean mass	C	T	0.2327	0.018	0.0023	1.28795e-15		Serum iron	C	T	0.3129	0.0009	0.00495954	0.856
rs2236406	9	98221861	Appendicular lean mass	C	T	0.3493	0.0394	0.002	1.25806e-87		Serum iron	C	T	0.4118	-0.0027	0.00414701	0.515
rs2237485	7	50749870	Appendicular lean mass	A	G	0.2234	0.0191	0.0023	3.73422e-17		Serum iron	A	G	0.202	-0.0059	0.00492575	0.231
rs2240735	16	4027605	Appendicular lean mass	T	C	0.748	0.0189	0.0022	3.98566e-18		Serum iron	T	C	0.7726	-0.0028	0.00464914	0.547
rs2268718	6	52415023	Appendicular lean mass	T	C	0.2704	0.0141	0.0021	3.23594e-11		Serum iron	T	C	0.2752	-0.0034	0.00453078	0.453
rs2270894	3	9975386	Appendicular lean mass	G	C	0.2034	-0.0332	0.0024	1.25401e-42		Serum iron	G	C	0.2409	0.0013	0.00490543	0.791
rs2274351	10	104264107	Appendicular lean mass	T	C	0.5433	0.017	0.0019	3.0662e-19		Serum iron	T	C	0.4796	0.0015	0.00390655	0.701
rs2283200	11	2729340	Appendicular lean mass	T	C	0.0559	-0.0281	0.0042	1.48115e-11		Serum iron	T	C	0.0543	-0.0081	0.00881218	0.358
rs2296316	14	65520246	Appendicular lean mass	C	T	0.4643	-0.0192	0.0019	1.58891e-23		Serum iron	C	T	0.4826	-0.0023	0.00403845	0.569
rs2303423	4	38120029	Appendicular lean mass	C	T	0.1095	0.0168	0.003	2.64399e-08		Serum iron	C	T	0.0941	-0.0094	0.00665803	0.158
rs2305141	2	233684402	Appendicular lean mass	G	A	0.5961	0.0183	0.0019	1.07498e-21		Serum iron	G	A	0.5993	-0.0058	0.00404886	0.152
rs2324154	4	24027226	Appendicular lean mass	A	C	0.5096	0.015	0.0019	1.91602e-15		Serum iron	A	C	0.5223	-0.0034	0.00403126	0.399
rs234640	1	184867830	Appendicular lean mass	T	C	0.5142	-0.0131	0.0019	3.86812e-12		Serum iron	T	C	0.5101	-0.0023	0.00402802	0.568
rs2347603	2	47297426	Appendicular lean mass	A	T	0.7418	-0.0181	0.0022	5.64547e-17		Serum iron	A	T	0.7243	-0.0015	0.00459332	0.744
rs2362487	10	126208402	Appendicular lean mass	G	C	0.2473	0.0154	0.0022	3.57026e-12		Serum iron	G	C	0.2426	-0.0056	0.00465527	0.229
rs2390669	2	169091942	Appendicular lean mass	C	A	0.1289	0.0174	0.0028	6.996e-10		Serum iron	C	A	0.1307	-0.0027	0.00600536	0.653
rs244711	5	176509193	Appendicular lean mass	T	C	0.686	0.0279	0.0022	1.54383e-37		Serum iron	T	C	0.7166	-0.0009	0.00472703	0.849
rs2454390	12	103255613	Appendicular lean mass	C	T	0.8459	-0.0176	0.0026	1.7398e-11		Serum iron	C	T	0.8655	0.0069	0.00573595	0.229
rs246177	16	14380768	Appendicular lean mass	T	C	0.3681	0.0214	0.002	2.03517e-27		Serum iron	T	C	0.4078	-0.0013	0.00398088	0.744
rs2490302	10	37702435	Appendicular lean mass	A	T	0.9137	0.0221	0.0034	6.23735e-11		Serum iron	A	T	0.9179	0.0025	0.00729999	0.732
rs249677	5	141539339	Appendicular lean mass	A	C	0.6333	-0.0109	0.002	2.40298e-08		Serum iron	A	C	0.6305	-0.0078	0.0041244	0.0586
rs2545339	5	149911219	Appendicular lean mass	G	A	0.6288	0.0115	0.002	3.48001e-09		Serum iron	G	A	0.6797	-0.0032	0.00425484	0.452
rs2569888	6	1625803	Appendicular lean mass	A	G	0.2449	0.0133	0.0022	2.29298e-09		Serum iron	A	G	0.2626	0.0034	0.00463268	0.463
rs2578565	5	5460569	Appendicular lean mass	T	C	0.6575	-0.0141	0.002	1.37404e-12		Serum iron	T	C	0.6517	-0.004	0.00416619	0.337
rs2592208	17	67408873	Appendicular lean mass	A	C	0.513	-0.0124	0.0019	5.51696e-11		Serum iron	A	C	0.5436	0.0018	0.00409172	0.66
rs2607234	19	35563834	Appendicular lean mass	G	A	0.9476	-0.0302	0.0043	1.99618e-12		Serum iron	G	A	0.9353	-0.0061	0.00842417	0.469
rs261223	5	95901046	Appendicular lean mass	C	A	0.3702	0.0175	0.0019	2.29985e-19		Serum iron	C	A	0.3592	0.0047	0.00412901	0.255
rs2648725	10	93015079	Appendicular lean mass	A	T	0.2134	0.0165	0.0023	8.20352e-13		Serum iron	A	T	0.1985	0.0026	0.00498536	0.602
rs2663126	15	99563857	Appendicular lean mass	A	G	0.6905	-0.0139	0.0021	1.35613e-11		Serum iron	A	G	0.6936	0.0077	0.00431579	0.0744
rs2676298	17	62726707	Appendicular lean mass	T	C	0.853	-0.0269	0.0027	2.38506e-23		Serum iron	T	C	0.7964	-0.0088	0.00516625	0.0885
rs2717008	2	58149158	Appendicular lean mass	C	T	0.3835	-0.0127	0.0019	4.9877e-11		Serum iron	C	T	0.3594	0.0026	0.00420118	0.536
rs2748501	6	146312258	Appendicular lean mass	A	G	0.4395	-0.0195	0.0019	1.31099e-24		Serum iron	A	G	0.4856	0.004	0.00405568	0.324
rs2754255	6	88393572	Appendicular lean mass	G	A	0.2245	-0.0153	0.0023	1.04689e-11		Serum iron	G	A	0.2736	0.0081	0.00459752	0.0781
rs2763263	6	168814392	Appendicular lean mass	A	T	0.2445	-0.017	0.0022	1.37088e-14		Serum iron	A	T	0.2874	0.0012	0.00455038	0.792
rs2788213	6	703249	Appendicular lean mass	A	G	0.7104	0.0123	0.0021	3.79603e-09		Serum iron	A	G	0.7163	0.004	0.00443406	0.367
rs2789365	1	235515534	Appendicular lean mass	T	C	0.4807	-0.0145	0.0019	1.14209e-14		Serum iron	T	C	0.4926	-0.004	0.00403895	0.322
rs2807339	1	22578063	Appendicular lean mass	C	T	0.7586	0.0162	0.0022	1.23994e-13		Serum iron	C	T	0.8006	0.0068	0.00486278	0.162
rs2812208	13	50707087	Appendicular lean mass	C	G	0.021	0.1156	0.0066	5.50681e-68		Serum iron	C	G	0.0205	-0.0136	0.0139903	0.331
rs28379706	22	50728062	Appendicular lean mass	C	T	0.3931	0.0114	0.002	4.49004e-09		Serum iron	C	T	0.3852	-0.0015	0.00416903	0.719
rs28485212	17	63550026	Appendicular lean mass	T	C	0.1494	-0.0188	0.0027	1.24194e-12		Serum iron	T	C	0.104	0.0041	0.0062084	0.509
rs28529055	14	92428216	Appendicular lean mass	T	G	0.4368	-0.0147	0.0019	1.87888e-14		Serum iron	T	G	0.4897	0.0048	0.0039988	0.23
rs28529426	7	4678264	Appendicular lean mass	T	C	0.1711	-0.0168	0.0026	5.82371e-11		Serum iron	T	C	0.1582	0.0033	0.0055068	0.549
rs28678024	14	25937161	Appendicular lean mass	G	A	0.2854	-0.0119	0.0021	1.89898e-08		Serum iron	G	A	0.3061	0.002	0.00444841	0.653
rs2871865	15	99194896	Appendicular lean mass	G	C	0.1159	-0.0493	0.003	3.40408e-62		Serum iron	G	C	0.0967	-0.0016	0.00669075	0.811
rs2871960	3	141121814	Appendicular lean mass	C	A	0.4448	0.0469	0.0019	2.1677e-135		Serum iron	C	A	0.4573	-0.0053	0.00400755	0.186
rs2885697	1	41544279	Appendicular lean mass	T	G	0.665	-0.0323	0.002	9.20662e-60		Serum iron	T	G	0.64	-0.0004	0.00468775	0.932
rs291979	10	121129797	Appendicular lean mass	A	G	0.2289	0.0242	0.0023	6.75616e-27		Serum iron	A	G	0.23	0.0064	0.00470774	0.174
rs2925155	8	75886297	Appendicular lean mass	T	C	0.2612	-0.015	0.0022	5.46638e-12		Serum iron	T	C	0.2678	-0.0055	0.00455252	0.227
rs293517	6	83662455	Appendicular lean mass	C	T	0.7011	-0.013	0.0021	2.80401e-10		Serum iron	C	T	0.7047	0.0004	0.00468775	0.932
rs2971857	2	234369487	Appendicular lean mass	A	G	0.5752	-0.0119	0.0019	3.69999e-10		Serum iron	A	G	0.6306	-0.0048	0.00412875	0.245
rs2978362	18	32959397	Appendicular lean mass	T	C	0.5326	0.0106	0.0019	2.848e-08		Serum iron	T	C	0.5248	-0.0011	0.00411047	0.789
rs301807	1	8484823	Appendicular lean mass	G	A	0.5815	-0.0144	0.0019	2.52581e-14		Serum iron	G	A	0.5927	-0.0017	0.00406769	0.676
rs3033487	1	227731073	Appendicular lean mass	TCC	T	0.8119	0.0153	0.0024	1.93402e-10		Serum iron	TCC	T	0.8127	-0.0064	0.00617502	0.3
rs3063063	2	183231361	Appendicular lean mass	TGAA	T	0.6862	-0.0182	0.002	2.56685e-19		Serum iron	TGAA	T	0.712	-0.0034	0.00440304	0.44
rs310796	12	77453226	Appendicular lean mass	T	G	0.6811	0.0142	0.002	2.53396e-12		Serum iron	T	G	0.6654	-0.0065	0.00425939	0.127
rs3116194	2	233061266	Appendicular lean mass	A	T	0.0978	-0.0295	0.0032	8.29469e-21		Serum iron	A	T	0.0853	-0.0104	0.00699368	0.137
rs3116602	13	51111355	Appendicular lean mass	G	T	0.2153	-0.0612	0.0023	9.52796e-155		Serum iron	G	T	0.2145	-0.0055	0.00488285	0.26
rs31196	5	158300798	Appendicular lean mass	A	C	0.5724	-0.0107	0.0019	2.071e-08		Serum iron	A	C	0.6176	-0.002	0.00415173	0.63
rs3184504	12	111884608	Appendicular lean mass	C	T	0.517	0.0183	0.0019	2.71331e-22		Serum iron	C	T	0.621	-0.0047	0.00404273	0.245
rs332116	10	28926099	Appendicular lean mass	T	C	0.2804	-0.0206	0.0021	2.88602e-22		Serum iron	T	C	0.2683	0.0019	0.00447295	0.671
rs336630	3	18607538	Appendicular lean mass	T	C	0.43	-0.0106	0.0019	2.89701e-08		Serum iron	T	C	0.4091	0.0003	0.00459992	0.948
rs33973388	18	46611842	Appendicular lean mass	T	G	0.4353	0.0249	0.0019	1.44611e-38		Serum iron	T	G	0.4435	-0.0032	0.0039767	0.421
rs33986149	5	88270485	Appendicular lean mass	CA	C	0.3883	-0.0154	0.0019	2.22998e-15		Serum iron	CA	C	0.37	-0.0019	0.00491374	0.699
rs34312629	3	24079795	Appendicular lean mass	G	C	0.2613	-0.017	0.0021	2.12324e-15		Serum iron	G	C	0.2513	-0.002	0.00457505	0.662
rs34338597	12	106301580	Appendicular lean mass	G	A	0.3832	-0.0112	0.0019	7.88007e-09		Serum iron	G	A	0.3592	0.0051	0.00417613	0.222
rs34345560	11	69081998	Appendicular lean mass	A	G	0.1952	0.0219	0.0024	7.09741e-20		Serum iron	A	G	0.1881	-0.0035	0.00505853	0.489
rs34390533	3	184030838	Appendicular lean mass	A	C	0.248	-0.0257	0.0022	6.69114e-32		Serum iron	A	C	0.2163	0.003	0.00471953	0.525
rs34517439	1	78450517	Appendicular lean mass	A	C	0.1221	0.0421	0.0029	5.8023e-48		Serum iron	A	C	0.1309	-0.0017	0.00597465	0.776
rs34522021	9	23350420	Appendicular lean mass	T	C	0.4547	0.0126	0.0019	3.37598e-11		Serum iron	T	C	0.4497	-0.006	0.00402454	0.136
rs34654458	1	150546790	Appendicular lean mass	ATTT	A	0.5784	-0.0191	0.0019	5.71742e-24		Serum iron	ATTT	A	0.587	-0.0034	0.00484686	0.483
rs34776209	7	23513093	Appendicular lean mass	T	C	0.2475	-0.0317	0.0022	1.77787e-47		Serum iron	T	C	0.2198	-0.0038	0.00471218	0.42
rs34879158	20	32300634	Appendicular lean mass	C	A	0.263	-0.0363	0.0022	1.54917e-63		Serum iron	C	A	0.2101	0.008	0.00479304	0.0951
rs35086476	8	97607566	Appendicular lean mass	GA	G	0.4971	0.0109	0.0019	8.42694e-09		Serum iron	GA	G	0.4973	-0.0019	0.00482929	0.694
rs35223841	2	144053000	Appendicular lean mass	GAA	G	0.3891	0.0106	0.0019	4.24698e-08		Serum iron	GAA	G	0.4098	0.002	0.00484892	0.68
rs35230100	14	70348141	Appendicular lean mass	CATAT	C	0.4328	-0.0262	0.002	4.4157e-40		Serum iron	CATAT	C	0.4072	0.0038	0.00497527	0.445
rs35268848	16	67927240	Appendicular lean mass	A	C	0.0119	0.0737	0.0101	2.83204e-13		Serum iron	A	C	0.0126	-0.0046	0.0176164	0.794
rs35288270	10	4961278	Appendicular lean mass	C	T	0.1344	-0.0328	0.0028	3.43479e-32		Serum iron	C	T	0.1379	0.0106	0.00583343	0.0692
rs35732917	7	73013269	Appendicular lean mass	C	T	0.2843	0.0204	0.0021	2.08018e-22		Serum iron	C	T	0.3056	-0.0021	0.00442384	0.635
rs35756741	12	12868701	Appendicular lean mass	T	C	0.0924	-0.0378	0.0033	5.80096e-31		Serum iron	T	C	0.1186	-0.0055	0.00638472	0.389
rs35811052	16	15128416	Appendicular lean mass	G	A	0.2559	-0.0148	0.0022	8.84097e-12		Serum iron	G	A	0.2245	-0.0006	0.00468062	0.898
rs35816944	16	1828030	Appendicular lean mass	A	G	0.0066	-0.1088	0.0117	1.2659e-20		Serum iron	A	G	0.006	-0.0021	0.0246107	0.932
rs35963161	20	49210635	Appendicular lean mass	A	G	0.4757	-0.0157	0.0019	7.45762e-16		Serum iron	A	G	0.4859	-0.0024	0.00398498	0.547
rs36000545	17	79093822	Appendicular lean mass	G	A	0.3957	-0.022	0.002	2.558e-29		Serum iron	G	A	0.3655	-0.0001	0.00379901	0.979
rs36012032	3	52814709	Appendicular lean mass	A	C	0.091	0.0298	0.0033	9.93116e-20		Serum iron	A	C	0.0787	-0.0027	0.00728719	0.711
rs36016415	15	86329195	Appendicular lean mass	AC	A	0.5397	-0.0275	0.0019	3.22181e-47		Serum iron	AC	A	0.6124	-0.0103	0.00545495	0.059
rs36048468	5	122879901	Appendicular lean mass	T	C	0.2088	0.0254	0.0023	9.33899e-28		Serum iron	T	C	0.2041	-0.0032	0.00489167	0.513
rs36052389	4	39357183	Appendicular lean mass	AT	A	0.4554	0.0132	0.0019	5.26744e-12		Serum iron	AT	A	0.428	-0.0015	0.00484774	0.757
rs3764002	12	108618630	Appendicular lean mass	T	C	0.2617	0.028	0.0021	4.47095e-39		Serum iron	T	C	0.2409	0.0017	0.00474253	0.72
rs3778858	7	129963356	Appendicular lean mass	T	G	0.3698	0.0108	0.002	4.26197e-08		Serum iron	T	G	0.4194	0.0019	0.0040263	0.637
rs3782811	12	3339927	Appendicular lean mass	A	C	0.2507	-0.0165	0.0022	3.95913e-14		Serum iron	A	C	0.263	0.0023	0.00466515	0.622
rs3792819	5	172576296	Appendicular lean mass	G	A	0.0854	0.021	0.0034	4.42201e-10		Serum iron	G	A	0.0701	-0.0019	0.00773649	0.806
rs3818416	13	78474468	Appendicular lean mass	C	A	0.7645	0.0279	0.0022	2.00817e-35		Serum iron	C	A	0.7967	-0.0029	0.00486363	0.551
rs3828729	6	155554707	Appendicular lean mass	G	A	0.3094	-0.016	0.002	4.66874e-15		Serum iron	G	A	0.3087	-0.0036	0.00438821	0.412
rs395980	4	177430072	Appendicular lean mass	G	T	0.2635	-0.0184	0.0021	1.02094e-17		Serum iron	G	T	0.2174	-0.0077	0.00472253	0.103
rs40270	5	55804552	Appendicular lean mass	C	A	0.7724	0.0151	0.0022	1.89802e-11		Serum iron	C	A	0.7553	0.0017	0.00467277	0.716
rs4073154	3	129035485	Appendicular lean mass	G	A	0.7784	0.0274	0.0023	1.92486e-33		Serum iron	G	A	0.7755	-0.0028	0.00479183	0.559
rs4076108	3	13736088	Appendicular lean mass	T	A	0.2449	0.0174	0.0022	2.29721e-15		Serum iron	T	A	0.2098	-0.0006	0.00497471	0.904
rs4077103	8	49557732	Appendicular lean mass	A	C	0.8426	-0.0143	0.0026	4.17503e-08		Serum iron	A	C	0.7895	-0.0039	0.00501757	0.437
rs4121583	18	125075	Appendicular lean mass	T	C	0.6192	0.0118	0.002	4.62402e-09		Serum iron	T	C	0.6263	0.0052	0.00418463	0.214
rs41271299	6	19839415	Appendicular lean mass	T	C	0.0513	0.0616	0.0043	3.19227e-47		Serum iron	T	C	0.048	-0.0111	0.00924723	0.23
rs41311445	22	42070374	Appendicular lean mass	C	A	0.0958	-0.0328	0.0032	4.72825e-24		Serum iron	C	A	0.1076	-0.003	0.00641438	0.64
rs42039	7	92244422	Appendicular lean mass	T	C	0.2444	0.0481	0.0022	3.53183e-106		Serum iron	T	C	0.2221	-0.0019	0.00487964	0.697
rs4244809	11	2164333	Appendicular lean mass	A	G	0.2082	-0.0262	0.0023	5.55392e-29		Serum iron	A	G	0.1762	-0.0045	0.00507244	0.375
rs4252548	19	55879672	Appendicular lean mass	T	C	0.0218	-0.0753	0.0065	2.95597e-31		Serum iron	T	C	0.0203	0.0006	0.0136736	0.965
rs4274112	1	26746199	Appendicular lean mass	G	A	0.3733	-0.0217	0.002	2.47116e-28		Serum iron	G	A	0.3754	0.0014	0.00430452	0.745
rs4282339	5	168256240	Appendicular lean mass	A	G	0.2075	-0.0311	0.0023	6.16453e-41		Serum iron	A	G	0.1944	-0.0087	0.00501374	0.0827
rs4287835	20	31457337	Appendicular lean mass	C	T	0.534	0.0147	0.0019	9.94489e-15		Serum iron	C	T	0.5449	0.0014	0.00411996	0.734
rs4380799	6	32571864	Appendicular lean mass	G	T	0.39	-0.0255	0.0021	6.4506e-33		Serum iron	G	T	0.0969	-0.0103	0.00653507	0.115
rs4383083	15	63080442	Appendicular lean mass	A	G	0.6466	0.0111	0.002	2.90898e-08		Serum iron	A	G	0.6377	-0.0031	0.00417709	0.458
rs447352	5	678750	Appendicular lean mass	T	C	0.1408	-0.0181	0.0029	6.62293e-10		Serum iron	T	C	0.1622	0.0051	0.00567709	0.369
rs4504126	3	33600582	Appendicular lean mass	C	A	0.0275	0.046	0.0058	1.61585e-15		Serum iron	C	A	0.0332	0.0214	0.0113826	0.0601
rs45474992	19	47724564	Appendicular lean mass	T	C	0.0362	-0.0617	0.0051	2.16721e-33		Serum iron	T	C	0.0379	-0.0021	0.0106718	0.844
rs45528934	14	23793305	Appendicular lean mass	T	C	0.1623	0.0262	0.0026	1.96517e-24		Serum iron	T	C	0.1423	0.0033	0.0056189	0.557
rs4602848	8	92186933	Appendicular lean mass	G	A	0.6812	0.016	0.002	3.14485e-15		Serum iron	G	A	0.6826	0.0017	0.00429139	0.692
rs4622329	12	102321935	Appendicular lean mass	A	G	0.3496	0.0149	0.002	8.61986e-14		Serum iron	A	G	0.3063	-0.005	0.00429167	0.244
rs4640244	17	21284223	Appendicular lean mass	G	A	0.3993	-0.02	0.0019	3.80978e-25		Serum iron	G	A	0.3915	0.004	0.00414898	0.335
rs4644481	1	155130900	Appendicular lean mass	T	C	0.4328	-0.0112	0.0019	3.54201e-09		Serum iron	T	C	0.4626	-0.0057	0.00399847	0.154
rs4655345	1	214608704	Appendicular lean mass	G	A	0.3974	-0.0246	0.0019	5.81032e-38		Serum iron	G	A	0.3057	0.0005	0.00423422	0.906
rs4682483	3	112993982	Appendicular lean mass	A	G	0.1534	-0.0165	0.0026	2.651e-10		Serum iron	A	G	0.1583	-0.0005	0.00524129	0.924
rs4683435	3	142624732	Appendicular lean mass	G	A	0.7723	0.0144	0.0022	1.60498e-10		Serum iron	G	A	0.7578	0.0079	0.00471018	0.0935
rs4735761	8	78097161	Appendicular lean mass	C	A	0.2857	0.0331	0.0021	3.66185e-56		Serum iron	C	A	0.2719	-0.0025	0.00438962	0.569
rs4748008	10	12935125	Appendicular lean mass	C	T	0.4346	-0.0125	0.0019	8.94953e-11		Serum iron	C	T	0.4059	-0.0007	0.00399768	0.861
rs4752689	10	124131176	Appendicular lean mass	A	G	0.5839	0.0205	0.0019	1.36301e-26		Serum iron	A	G	0.6044	-0.0001	0.00443232	0.982
rs4752829	11	47396654	Appendicular lean mass	A	G	0.2861	0.0262	0.0021	5.90201e-36		Serum iron	A	G	0.3073	-0.0015	0.00429653	0.727
rs4788218	16	30055750	Appendicular lean mass	C	T	0.401	0.0275	0.0019	5.52459e-46		Serum iron	C	T	0.41	-0.0011	0.0041918	0.793
rs4807472	19	3448842	Appendicular lean mass	C	T	0.6764	-0.0158	0.002	8.18276e-15		Serum iron	C	T	0.6229	0.0062	0.00419053	0.139
rs4815952	20	6934897	Appendicular lean mass	C	T	0.5221	-0.0161	0.0019	1.23595e-16		Serum iron	C	T	0.5366	-0.0019	0.00406244	0.64
rs4818280	21	18114472	Appendicular lean mass	T	C	0.6269	-0.0124	0.002	2.84302e-10		Serum iron	T	C	0.6259	0.002	0.00421318	0.635
rs4847378	1	93324634	Appendicular lean mass	T	G	0.6121	0.0136	0.0019	1.64286e-12		Serum iron	T	G	0.5951	0.0034	0.00410917	0.408
rs4852257	2	71678520	Appendicular lean mass	G	T	0.5763	-0.0231	0.0019	6.21155e-34		Serum iron	G	T	0.5601	0.0032	0.00410801	0.436
rs4865956	5	54882505	Appendicular lean mass	A	T	0.6965	-0.0258	0.0021	3.84769e-36		Serum iron	A	T	0.6842	-0.004	0.00429776	0.352
rs4870941	8	126498828	Appendicular lean mass	C	G	0.238	-0.0297	0.0023	1.09194e-39		Serum iron	C	G	0.1915	0.0023	0.00506873	0.65
rs488621	2	169707552	Appendicular lean mass	G	A	0.4688	0.0191	0.0019	2.86418e-24		Serum iron	G	A	0.4185	0.0008	0.00411894	0.846
rs4900578	14	103926010	Appendicular lean mass	T	A	0.3688	-0.0177	0.002	1.7559e-19		Serum iron	T	A	0.3389	0.0052	0.00426723	0.223
rs4932439	15	89401109	Appendicular lean mass	G	A	0.8254	-0.0151	0.0025	1.43301e-09		Serum iron	G	A	0.8246	-0.0084	0.00521148	0.107
rs4940874	18	57105638	Appendicular lean mass	G	A	0.8119	0.0148	0.0024	1.244e-09		Serum iron	G	A	0.8037	0.008	0.00507578	0.115
rs4965298	15	100802766	Appendicular lean mass	T	C	0.7127	-0.0119	0.0021	1.81001e-08		Serum iron	T	C	0.7085	0.0032	0.00443919	0.471
rs496783	10	116137961	Appendicular lean mass	G	A	0.4648	-0.0124	0.0019	8.12643e-11		Serum iron	G	A	0.4224	0.0033	0.00406586	0.417
rs4976262	5	134379531	Appendicular lean mass	C	T	0.3156	-0.0245	0.002	4.3722e-33		Serum iron	C	T	0.3557	0.0007	0.00405664	0.863
rs4985445	16	69867835	Appendicular lean mass	G	A	0.4565	-0.0175	0.0019	3.29534e-20		Serum iron	G	A	0.4292	-0.0043	0.00405539	0.289
rs532499	13	30165465	Appendicular lean mass	C	T	0.7413	-0.0127	0.0022	4.90004e-09		Serum iron	C	T	0.7096	-0.0033	0.00449643	0.463
rs543650	6	152110943	Appendicular lean mass	G	T	0.5987	0.025	0.002	1.49314e-37		Serum iron	G	T	0.6192	0.0031	0.00412188	0.452
rs544136	3	101041229	Appendicular lean mass	G	T	0.7482	0.0121	0.0022	2.50098e-08		Serum iron	G	T	0.7198	0.001	0.00465763	0.83
rs545104	11	118591352	Appendicular lean mass	C	T	0.6164	0.0127	0.002	8.08351e-11		Serum iron	C	T	0.6343	0.0007	0.00391235	0.858
rs55717234	1	150999863	Appendicular lean mass	G	A	0.5732	0.0122	0.0019	1.341e-10		Serum iron	G	A	0.6211	-0.0059	0.0040885	0.149
rs55758152	5	171317318	Appendicular lean mass	A	G	0.3263	0.0145	0.002	1.05293e-12		Serum iron	A	G	0.3682	-0.0009	0.00448622	0.841
rs55852614	2	172416869	Appendicular lean mass	C	T	0.2474	-0.0393	0.0022	3.287e-73		Serum iron	C	T	0.2542	-0.0081	0.00461447	0.0792
rs55872725	16	53809123	Appendicular lean mass	T	C	0.4037	0.0222	0.0019	1.46285e-30		Serum iron	T	C	0.4145	-0.001	0.00409336	0.807
rs55980611	2	74771027	Appendicular lean mass	A	C	0.1457	0.0164	0.0028	4.21697e-09		Serum iron	A	C	0.1285	-0.0052	0.00606198	0.391
rs56112295	14	105877057	Appendicular lean mass	T	C	0.2257	0.0154	0.0024	1.118e-10		Serum iron	T	C	0.231	-0.0086	0.00492699	0.0809
rs56207600	11	126196537	Appendicular lean mass	A	G	0.111	0.0192	0.003	2.50098e-10		Serum iron	A	G	0.0857	0.0008	0.00670311	0.905
rs56239180	3	32937951	Appendicular lean mass	G	T	0.0237	-0.0459	0.0062	1.85097e-13		Serum iron	G	T	0.0267	0.0066	0.0127252	0.604
rs56363908	7	96611052	Appendicular lean mass	G	A	0.0422	-0.0382	0.0047	3.87793e-16		Serum iron	G	A	0.0584	-0.0068	0.00894236	0.447
rs568267	18	8799828	Appendicular lean mass	T	C	0.7431	0.0122	0.0022	2.22602e-08		Serum iron	T	C	0.7841	0.0064	0.00476247	0.179
rs57059662	5	33217275	Appendicular lean mass	C	T	0.6774	0.0118	0.002	5.63106e-09		Serum iron	C	T	0.6546	0.0068	0.00423083	0.108
rs5742915	15	74336633	Appendicular lean mass	C	T	0.4605	0.0248	0.0019	9.3261e-39		Serum iron	C	T	0.4658	0.0008	0.00411894	0.846
rs57513571	17	2309130	Appendicular lean mass	T	C	0.2004	-0.0191	0.0024	7.02102e-16		Serum iron	T	C	0.198	0.0006	0.00530792	0.91
rs5753518	22	31631314	Appendicular lean mass	A	G	0.0899	0.0242	0.0033	5.03849e-13		Serum iron	A	G	0.0999	-0.0032	0.00684201	0.64
rs5763821	22	30549071	Appendicular lean mass	C	A	0.3907	0.0191	0.002	1.05512e-21		Serum iron	C	A	0.3519	-0.0031	0.004131	0.453
rs57696574	20	54884826	Appendicular lean mass	C	A	0.3981	0.0173	0.002	4.50194e-18		Serum iron	C	A	0.4156	-0.0046	0.00409241	0.261
rs577289	15	40208911	Appendicular lean mass	T	A	0.2808	-0.0125	0.0021	5.39399e-09		Serum iron	T	A	0.2776	0.0007	0.00424425	0.869
rs57791149	17	54222307	Appendicular lean mass	C	T	0.4024	-0.0173	0.0019	3.26137e-19		Serum iron	C	T	0.4453	-0.006	0.00401426	0.135
rs591668	3	27535931	Appendicular lean mass	A	G	0.396	-0.0174	0.0019	1.99618e-19		Serum iron	A	G	0.3607	-0.0059	0.00415887	0.156
rs599004	6	140439740	Appendicular lean mass	T	C	0.2807	-0.0157	0.0021	6.5283e-14		Serum iron	T	C	0.2628	0.0035	0.00452265	0.439
rs59950280	4	3452345	Appendicular lean mass	A	G	0.3316	-0.0254	0.002	7.31981e-36		Serum iron	A	G	0.3195	0.0025	0.00424597	0.556
rs59985551	2	56106928	Appendicular lean mass	T	C	0.2261	-0.0313	0.0022	2.43388e-44		Serum iron	T	C	0.1829	-0.0091	0.00502591	0.0702
rs6000886	22	38176670	Appendicular lean mass	C	T	0.6482	0.0131	0.002	5.88166e-11		Serum iron	C	T	0.6964	-0.003	0.00435591	0.491
rs6028716	20	38547459	Appendicular lean mass	A	G	0.2587	-0.021	0.0022	4.58247e-22		Serum iron	A	G	0.2677	-0.0075	0.00451652	0.0968
rs60389750	18	77182836	Appendicular lean mass	T	C	0.3139	-0.0175	0.0021	1.05706e-16		Serum iron	T	C	0.289	0.0017	0.00435088	0.696
rs60408354	7	70158495	Appendicular lean mass	A	G	0.0732	0.0259	0.0036	1.15213e-12		Serum iron	A	G	0.0624	0.0109	0.00809243	0.178
rs604723	11	100610546	Appendicular lean mass	C	T	0.7248	-0.0166	0.0021	8.16018e-15		Serum iron	C	T	0.7235	0.001	0.00465763	0.83
rs6054390	20	6592094	Appendicular lean mass	A	G	0.628	-0.0188	0.002	1.44511e-21		Serum iron	A	G	0.636	0.0037	0.00417068	0.375
rs6054491	20	6709535	Appendicular lean mass	G	C	0.2404	-0.0142	0.0022	2.15199e-10		Serum iron	G	C	0.2402	-0.0042	0.00470465	0.372
rs60804050	1	118870373	Appendicular lean mass	A	G	0.2559	-0.0217	0.0021	5.01303e-24		Serum iron	A	G	0.2743	-0.0055	0.00452317	0.224
rs6082354	20	21217976	Appendicular lean mass	C	A	0.6675	-0.024	0.002	1.18987e-32		Serum iron	C	A	0.6645	-0.0007	0.00452274	0.877
rs61397287	2	144223279	Appendicular lean mass	T	A	0.0747	0.0235	0.0036	4.45349e-11		Serum iron	T	A	0.0758	-0.0001	0.00997339	0.992
rs6142059	20	32544327	Appendicular lean mass	C	T	0.4926	0.0116	0.0019	1.19001e-09		Serum iron	C	T	0.4855	-0.0008	0.00393754	0.839
rs61528919	16	1004909	Appendicular lean mass	C	T	0.3609	0.014	0.002	3.32889e-12		Serum iron	C	T	0.3661	0.0017	0.00409447	0.678
rs61729527	8	77761919	Appendicular lean mass	T	C	0.0519	-0.0346	0.0043	4.85848e-16		Serum iron	T	C	0.0479	0.0171	0.00927735	0.0653
rs61732778	3	187443314	Appendicular lean mass	A	G	0.071	0.023	0.0037	3.13199e-10		Serum iron	A	G	0.1032	0.0101	0.00686105	0.141
rs61827272	1	203810763	Appendicular lean mass	C	T	0.2754	0.0144	0.0021	7.89042e-12		Serum iron	C	T	0.3084	-0.0008	0.00437774	0.855
rs61878760	11	12807189	Appendicular lean mass	A	G	0.0828	0.019	0.0034	3.73603e-08		Serum iron	A	G	0.1087	-0.0027	0.00667839	0.686
rs61919240	12	8831954	Appendicular lean mass	A	T	0.3244	0.0137	0.002	9.77012e-12		Serum iron	A	T	0.3226	0.0012	0.00435711	0.783
rs61944841	13	27049616	Appendicular lean mass	A	G	0.4138	0.0253	0.002	3.54079e-37		Serum iron	A	G	0.4173	-0.0031	0.00407666	0.447
rs62033029	16	50107273	Appendicular lean mass	A	G	0.2064	-0.0141	0.0023	1.726e-09		Serum iron	A	G	0.1616	0.0008	0.00500472	0.873
rs62103240	18	77650637	Appendicular lean mass	A	G	0.071	0.0212	0.0037	1.39701e-08		Serum iron	A	G	0.0426	-0.0048	0.00917847	0.601
rs62106258	2	417167	Appendicular lean mass	C	T	0.0486	-0.0504	0.0044	6.44763e-31		Serum iron	C	T	0.0473	0.0134	0.00939992	0.154
rs62143873	2	72035050	Appendicular lean mass	A	G	0.5033	-0.0115	0.0019	1.193e-09		Serum iron	A	G	0.4869	-0.0054	0.00399985	0.177
rs62370472	5	52767109	Appendicular lean mass	C	T	0.209	-0.0253	0.0023	1.4471e-27		Serum iron	C	T	0.2527	0.0013	0.00472021	0.783
rs62466110	7	92623541	Appendicular lean mass	C	T	0.067	-0.0371	0.0041	5.74116e-20		Serum iron	C	T	0.0685	0.0088	0.00806141	0.275
rs62501195	8	24041988	Appendicular lean mass	C	A	0.1712	-0.0198	0.0025	8.11335e-15		Serum iron	C	A	0.1836	-0.0015	0.00534526	0.779
rs62515437	8	57160328	Appendicular lean mass	T	G	0.2253	0.0369	0.0023	8.7882e-60		Serum iron	T	G	0.2417	-0.0023	0.00471926	0.626
rs62621812	7	127015083	Appendicular lean mass	A	G	0.0204	0.0743	0.0069	3.16301e-27		Serum iron	A	G	0.0253	0.0054	0.0130489	0.679
rs6425817	1	33873034	Appendicular lean mass	G	A	0.6724	0.0157	0.002	2.9847e-15		Serum iron	G	A	0.6966	0.0077	0.00429638	0.0731
rs6502935	17	1650168	Appendicular lean mass	T	C	0.7381	-0.0125	0.0022	6.31495e-09		Serum iron	T	C	0.7434	0.0032	0.00451007	0.478
rs650508	2	45880122	Appendicular lean mass	C	G	0.3008	-0.013	0.002	1.86102e-10		Serum iron	C	G	0.2615	0.0045	0.00451574	0.319
rs6505216	17	29206421	Appendicular lean mass	T	G	0.233	-0.0498	0.0023	1.8281e-101		Serum iron	T	G	0.2564	-0.0004	0.00468775	0.932
rs6543146	2	103096695	Appendicular lean mass	G	T	0.5579	0.0154	0.0019	4.18697e-16		Serum iron	G	T	0.5498	0.0024	0.00404537	0.553
rs655113	6	52269151	Appendicular lean mass	C	T	0.3006	0.0188	0.0021	7.41822e-20		Serum iron	C	T	0.2746	-0.0035	0.00442532	0.429
rs6570509	6	142716286	Appendicular lean mass	T	G	0.2868	-0.0244	0.0021	1.2659e-31		Serum iron	T	G	0.2538	-0.0074	0.00453854	0.103
rs6582398	12	42870444	Appendicular lean mass	T	C	0.6002	0.014	0.002	1.13501e-12		Serum iron	T	C	0.6131	-0.0047	0.00412901	0.255
rs6593210	7	55254186	Appendicular lean mass	A	G	0.2081	0.0146	0.0024	4.88203e-10		Serum iron	A	G	0.1866	-0.0039	0.00507271	0.442
rs6675858	1	224559936	Appendicular lean mass	T	C	0.2141	-0.0137	0.0023	2.40398e-09		Serum iron	T	C	0.2314	0.0009	0.00495954	0.856
rs6693481	1	203766395	Appendicular lean mass	C	T	0.6951	-0.0143	0.002	2.208e-12		Serum iron	C	T	0.6628	0.0005	0.00410265	0.903
rs670318	1	63727542	Appendicular lean mass	C	T	0.9515	0.0413	0.0044	2.52e-21		Serum iron	C	T	0.9461	0.0087	0.00900539	0.334
rs6721191	2	10190115	Appendicular lean mass	G	A	0.5779	-0.0144	0.0019	3.1703e-14		Serum iron	G	A	0.6124	0.0012	0.00416012	0.773
rs6738207	2	105989716	Appendicular lean mass	A	G	0.4007	0.0127	0.0019	4.14477e-11		Serum iron	A	G	0.4322	0.0033	0.00403979	0.414
rs6739278	2	44401055	Appendicular lean mass	C	T	0.8079	-0.021	0.0024	1.27292e-18		Serum iron	C	T	0.7845	0.005	0.00488448	0.306
rs67527161	10	63781824	Appendicular lean mass	C	T	0.209	-0.0182	0.0023	5.79029e-15		Serum iron	C	T	0.2025	-0.003	0.00496882	0.546
rs67551338	12	3393100	Appendicular lean mass	T	C	0.0615	0.0576	0.004	1.044e-47		Serum iron	T	C	0.0783	0.01	0.00773376	0.196
rs6762851	3	56686329	Appendicular lean mass	C	T	0.3573	-0.0218	0.002	1.49692e-28		Serum iron	C	T	0.3767	0.0033	0.00416341	0.428
rs67716382	2	46890317	Appendicular lean mass	C	G	0.2214	0.0226	0.0023	1.65082e-23		Serum iron	C	G	0.2133	0.0004	0.00540445	0.941
rs68049170	10	72432047	Appendicular lean mass	A	G	0.2764	-0.0259	0.0021	2.6903e-34		Serum iron	A	G	0.3147	0.0006	0.00446066	0.893
rs680882	7	18325278	Appendicular lean mass	G	T	0.7606	0.0133	0.0022	1.98399e-09		Serum iron	G	T	0.7439	0.0051	0.00463315	0.271
rs6821305	4	122713863	Appendicular lean mass	C	A	0.399	0.0204	0.0019	3.1463e-26		Serum iron	C	A	0.4058	0.0052	0.00406661	0.201
rs684905	20	10472790	Appendicular lean mass	T	C	0.4176	-0.0118	0.0019	7.10003e-10		Serum iron	T	C	0.3688	-0.0026	0.00409026	0.525
rs6849302	4	156665074	Appendicular lean mass	G	A	0.1977	0.0155	0.0024	7.10722e-11		Serum iron	G	A	0.1914	-0.0034	0.00508823	0.504
rs6860245	5	127367998	Appendicular lean mass	C	G	0.248	0.0589	0.0022	9.66051e-160		Serum iron	C	G	0.1905	-0.0042	0.00494824	0.396
rs6874142	5	172753555	Appendicular lean mass	G	T	0.1138	0.0288	0.0031	5.14517e-20		Serum iron	G	T	0.1129	0.0012	0.00656661	0.855
rs6902109	6	130316559	Appendicular lean mass	G	A	0.5401	-0.0167	0.0019	1.03395e-18		Serum iron	G	A	0.4941	0.0033	0.00399683	0.409
rs6931421	6	80880138	Appendicular lean mass	G	T	0.3224	-0.0279	0.002	2.30515e-43		Serum iron	G	T	0.3816	-0.0032	0.00411698	0.437
rs6977416	7	150542711	Appendicular lean mass	A	G	0.3338	0.0457	0.002	1.42889e-113		Serum iron	A	G	0.2726	-0.0048	0.00442468	0.278
rs700677	2	198702424	Appendicular lean mass	A	C	0.3505	0.0173	0.002	1.13006e-18		Serum iron	A	C	0.3337	0.0052	0.00419377	0.215
rs7014590	8	89335647	Appendicular lean mass	C	T	0.2614	-0.0228	0.0022	4.47713e-26		Serum iron	C	T	0.2091	-0.0032	0.00480017	0.505
rs7020491	9	128144477	Appendicular lean mass	T	C	0.4266	-0.0178	0.0019	1.21899e-20		Serum iron	T	C	0.4162	0.0012	0.00412276	0.771
rs702886	2	65753310	Appendicular lean mass	G	A	0.3505	0.012	0.002	1.11199e-09		Serum iron	G	A	0.3234	0.0001	0.00569888	0.986
rs7082659	10	12017584	Appendicular lean mass	C	T	0.8663	0.0156	0.0028	2.273e-08		Serum iron	C	T	0.8618	0.0028	0.00576187	0.627
rs7095472	10	70399109	Appendicular lean mass	G	A	0.5335	0.0267	0.0019	7.65597e-45		Serum iron	G	A	0.5407	-0.002	0.00396533	0.614
rs7107356	11	47676170	Appendicular lean mass	G	A	0.5068	0.0133	0.0019	1.85994e-12		Serum iron	G	A	0.4623	-0.0023	0.00393615	0.559
rs7129320	11	68388220	Appendicular lean mass	A	G	0.1661	-0.0389	0.0025	7.28954e-53		Serum iron	A	G	0.1755	-0.0017	0.00535735	0.751
rs713467	15	84646473	Appendicular lean mass	A	G	0.4345	0.0146	0.0019	3.09386e-14		Serum iron	A	G	0.4308	0.0016	0.00405282	0.693
rs71414738	2	127876242	Appendicular lean mass	T	C	0.1763	0.015	0.0025	1.00201e-09		Serum iron	T	C	0.1771	0.0055	0.00529569	0.299
rs7144307	14	69533837	Appendicular lean mass	C	T	0.3853	-0.0122	0.002	6.09705e-10		Serum iron	C	T	0.3736	0.0026	0.00414009	0.53
rs7185244	16	86546887	Appendicular lean mass	C	T	0.7759	-0.0148	0.0023	1.39601e-10		Serum iron	C	T	0.8052	0.0007	0.00475649	0.883
rs718603	6	2644245	Appendicular lean mass	T	C	0.2774	0.0131	0.0021	6.67898e-10		Serum iron	T	C	0.2757	0.0006	0.00426029	0.888
rs7220127	17	64545922	Appendicular lean mass	C	T	0.4264	-0.0105	0.0019	4.60299e-08		Serum iron	C	T	0.3838	0.0032	0.004046	0.429
rs7228151	18	57181694	Appendicular lean mass	C	T	0.206	-0.0185	0.0023	3.18933e-15		Serum iron	C	T	0.24	0.0058	0.00474932	0.222
rs7229520	18	46516468	Appendicular lean mass	A	G	0.6616	-0.0224	0.002	9.20874e-29		Serum iron	A	G	0.6527	0.0007	0.00405664	0.863
rs723149	7	46577056	Appendicular lean mass	G	A	0.5628	-0.0276	0.0019	1.43186e-47		Serum iron	G	A	0.5999	0.0015	0.00409289	0.714
rs72656010	8	57122215	Appendicular lean mass	C	T	0.1322	-0.0668	0.0028	7.31139e-126		Serum iron	C	T	0.1195	-0.007	0.00611084	0.252
rs72657800	4	90822051	Appendicular lean mass	C	T	0.0773	-0.0219	0.0035	6.39102e-10		Serum iron	C	T	0.0639	0.0041	0.00788323	0.603
rs72721979	8	135827942	Appendicular lean mass	G	T	0.143	-0.0229	0.0027	2.19887e-17		Serum iron	G	T	0.1296	0.0087	0.00591002	0.141
rs72726050	15	42270059	Appendicular lean mass	C	T	0.0958	-0.0192	0.0034	1.84098e-08		Serum iron	C	T	0.0989	0.004	0.0068281	0.558
rs72771070	16	19993750	Appendicular lean mass	T	C	0.283	0.015	0.0021	1.29688e-12		Serum iron	T	C	0.3695	0.0018	0.00430697	0.676
rs72801843	16	53508802	Appendicular lean mass	A	T	0.3015	0.0313	0.0021	8.82673e-52		Serum iron	A	T	0.3049	0.0014	0.00433977	0.747
rs72809820	2	97360079	Appendicular lean mass	T	C	0.324	-0.0111	0.002	3.133e-08		Serum iron	T	C	0.3331	-0.0016	0.00436575	0.714
rs72829852	17	46633974	Appendicular lean mass	T	C	0.0621	0.0309	0.0039	3.74024e-15		Serum iron	T	C	0.057	0.0023	0.00859462	0.789
rs72841270	10	104642237	Appendicular lean mass	G	T	0.1354	0.0294	0.0028	2.25216e-26		Serum iron	G	T	0.1411	0.007	0.00574435	0.223
rs7286917	22	39860868	Appendicular lean mass	G	A	0.7461	0.0171	0.0023	5.18442e-14		Serum iron	G	A	0.7777	-0.0089	0.00476515	0.0618
rs72894003	6	34775096	Appendicular lean mass	T	C	0.0647	-0.0423	0.0038	1.89802e-28		Serum iron	T	C	0.0695	-0.002	0.00801711	0.803
rs73006226	11	108072728	Appendicular lean mass	A	C	0.1267	-0.0182	0.0029	2.22998e-10		Serum iron	A	C	0.1432	0.0097	0.00582209	0.0957
rs7301341	12	94083105	Appendicular lean mass	C	T	0.3268	-0.0255	0.002	9.2747e-37		Serum iron	C	T	0.3275	-0.0002	0.00483428	0.967
rs73052033	3	185828465	Appendicular lean mass	C	T	0.1851	-0.0151	0.0024	4.79005e-10		Serum iron	C	T	0.2065	-0.0032	0.004974	0.52
rs73125634	20	20069826	Appendicular lean mass	T	G	0.2782	-0.0195	0.0021	5.11446e-20		Serum iron	T	G	0.2615	-0.0012	0.00468867	0.798
rs73197345	21	36770120	Appendicular lean mass	A	T	0.1367	0.0211	0.0028	3.54568e-14		Serum iron	A	T	0.1123	-0.0058	0.00620593	0.35
rs7321635	13	21472055	Appendicular lean mass	C	A	0.6465	-0.0132	0.002	2.5781e-11		Serum iron	C	A	0.6765	-0.004	0.00424459	0.346
rs7328187	13	74189974	Appendicular lean mass	G	T	0.4976	0.0116	0.0019	1.185e-09		Serum iron	G	T	0.4713	0.0016	0.00413789	0.699
rs73384223	9	3869315	Appendicular lean mass	C	T	0.1967	-0.0205	0.0024	1.2659e-17		Serum iron	C	T	0.1848	-0.0019	0.00526122	0.718
rs73413540	11	3090976	Appendicular lean mass	T	C	0.2248	-0.0124	0.0023	4.42099e-08		Serum iron	T	C	0.2043	0.0016	0.00493952	0.746
rs7367519	1	204479176	Appendicular lean mass	C	T	0.6846	0.0164	0.002	4.68058e-16		Serum iron	C	T	0.7101	0.0026	0.00439355	0.554
rs73696333	7	46669400	Appendicular lean mass	G	C	0.2012	0.0191	0.0024	3.19669e-15		Serum iron	G	C	0.213	0.0009	0.00506622	0.859
rs73856768	4	157788804	Appendicular lean mass	C	T	0.0805	-0.0247	0.0035	1.55418e-12		Serum iron	C	T	0.0843	-0.0032	0.00734324	0.663
rs7418410	1	10236402	Appendicular lean mass	T	C	0.4089	0.0155	0.0019	5.63638e-16		Serum iron	T	C	0.4152	-0.0022	0.0040286	0.585
rs74379684	15	94050205	Appendicular lean mass	T	C	0.0751	-0.0272	0.0036	4.39137e-14		Serum iron	T	C	0.0727	-0.0016	0.00758813	0.833
rs74458759	9	136940614	Appendicular lean mass	G	C	0.2886	0.0171	0.0022	3.12033e-15		Serum iron	G	C	0.3043	0.0082	0.00444217	0.0649
rs74494415	18	74972138	Appendicular lean mass	T	C	0.0398	-0.0417	0.0049	1.8218e-17		Serum iron	T	C	0.036	-0.0038	0.0105616	0.719
rs7485647	12	131631133	Appendicular lean mass	A	G	0.844	-0.0261	0.0026	1.04496e-23		Serum iron	A	G	0.8418	-0.0024	0.00549006	0.662
rs75022676	2	60293216	Appendicular lean mass	A	G	0.2079	-0.0163	0.0023	2.84315e-12		Serum iron	A	G	0.1685	-0.0003	0.00478417	0.95
rs7522400	1	36613380	Appendicular lean mass	G	A	0.7683	0.0129	0.0022	5.62497e-09		Serum iron	G	A	0.7484	0.0014	0.00456332	0.759
rs7543136	1	22472451	Appendicular lean mass	T	C	0.7209	-0.021	0.0021	9.95864e-24		Serum iron	T	C	0.664	0.0027	0.00424757	0.525
rs75508358	9	96926382	Appendicular lean mass	T	C	0.0457	0.0266	0.0045	4.29003e-09		Serum iron	T	C	0.0452	-0.004	0.00953981	0.675
rs7563362	2	620297	Appendicular lean mass	G	A	0.8566	0.0352	0.0027	3.27115e-39		Serum iron	G	A	0.8804	-0.0027	0.00600536	0.653
rs7570235	2	242491353	Appendicular lean mass	C	T	0.5911	-0.0168	0.0019	2.08305e-18		Serum iron	C	T	0.6211	0.0007	0.00411733	0.865
rs75702986	19	35566151	Appendicular lean mass	A	G	0.1861	-0.0163	0.0025	3.14196e-11		Serum iron	A	G	0.2026	0.0077	0.00504574	0.127
rs757834	7	139717200	Appendicular lean mass	C	T	0.1856	0.0256	0.0024	1.24796e-25		Serum iron	C	T	0.1995	0.0039	0.00501757	0.437
rs7598430	2	219193963	Appendicular lean mass	T	C	0.5046	-0.016	0.0019	1.37088e-17		Serum iron	T	C	0.536	0.0074	0.00397266	0.0625
rs7610055	3	12388409	Appendicular lean mass	A	G	0.1207	-0.0373	0.0029	3.55304e-38		Serum iron	A	G	0.1189	-0.0005	0.00585969	0.932
rs7633464	3	98715823	Appendicular lean mass	A	G	0.4786	0.0175	0.0019	1.27497e-20		Serum iron	A	G	0.536	0.0075	0.00398768	0.06
rs76364830	8	13372120	Appendicular lean mass	A	G	0.0634	-0.0471	0.0039	2.70271e-33		Serum iron	A	G	0.0511	-0.0074	0.00871833	0.396
rs7679276	4	146860186	Appendicular lean mass	G	A	0.9544	-0.033	0.0048	5.92652e-12		Serum iron	G	A	0.954	-0.0036	0.00954316	0.706
rs7689420	4	145568352	Appendicular lean mass	C	T	0.8312	0.0466	0.0025	1.49589e-76		Serum iron	C	T	0.8635	-0.0093	0.00561725	0.0978
rs7701233	5	171218388	Appendicular lean mass	C	T	0.4283	-0.0179	0.0019	5.12035e-21		Serum iron	C	T	0.4832	-0.0007	0.00391235	0.858
rs77013652	13	51142279	Appendicular lean mass	G	T	0.015	0.049	0.0081	1.502e-09		Serum iron	G	T	0.0209	0.0026	0.0143276	0.856
rs772222	12	52356892	Appendicular lean mass	G	A	0.2651	0.0121	0.0021	1.55199e-08		Serum iron	G	A	0.288	0.0054	0.00440267	0.22
rs7731023	5	36181627	Appendicular lean mass	G	A	0.5749	0.0166	0.0019	3.48177e-18		Serum iron	G	A	0.5977	0.0044	0.0041497	0.289
rs77364196	16	88353016	Appendicular lean mass	A	G	0.053	-0.033	0.0043	8.34834e-15		Serum iron	A	G	0.0494	-0.0145	0.0091745	0.114
rs77447813	20	50827041	Appendicular lean mass	C	G	0.087	0.0224	0.0034	3.20775e-11		Serum iron	C	G	0.1009	0.0104	0.00674316	0.123
rs7768973	6	109745325	Appendicular lean mass	A	T	0.411	-0.024	0.0019	5.43751e-36		Serum iron	A	T	0.3767	0.0047	0.00414641	0.257
rs77809369	16	9052448	Appendicular lean mass	T	C	0.0642	0.0237	0.0039	9.8349e-10		Serum iron	T	C	0.0541	0.0074	0.0086449	0.392
rs78000963	6	30502802	Appendicular lean mass	A	G	0.1043	0.0169	0.0031	4.38702e-08		Serum iron	A	G	0.1182	-0.0104	0.00630783	0.0992
rs78051210	6	131379491	Appendicular lean mass	C	T	0.0771	0.0263	0.0036	1.63493e-13		Serum iron	C	T	0.0932	-0.0099	0.00707964	0.162
rs7816345	8	36846109	Appendicular lean mass	T	C	0.1682	0.0255	0.0025	6.22444e-24		Serum iron	T	C	0.1302	0.0041	0.00572637	0.474
rs781669	4	57819794	Appendicular lean mass	T	C	0.5236	0.0164	0.0019	3.14123e-18		Serum iron	T	C	0.5258	-0.0005	0.00423422	0.906
rs7826059	8	22512068	Appendicular lean mass	C	T	0.6421	0.0114	0.002	7.61395e-09		Serum iron	C	T	0.6692	0.0032	0.00425484	0.452
rs7828086	8	120843775	Appendicular lean mass	C	T	0.2391	0.0135	0.0022	1.11099e-09		Serum iron	C	T	0.2197	-0.0003	0.00419582	0.943
rs78457529	16	24950880	Appendicular lean mass	T	C	0.0117	-0.0904	0.0088	1.22096e-24		Serum iron	T	C	0.0188	0.0044	0.0156794	0.779
rs78525785	13	111038331	Appendicular lean mass	T	C	0.62	-0.0169	0.002	9.81296e-18		Serum iron	T	C	0.5433	0.0021	0.00423515	0.62
rs78766798	17	7517075	Appendicular lean mass	C	T	0.0847	0.0319	0.0035	2.60976e-20		Serum iron	C	T	0.0646	0.0057	0.00776656	0.463
rs7893378	10	93634095	Appendicular lean mass	A	G	0.1143	0.0175	0.0031	2.35999e-08		Serum iron	A	G	0.1589	-0.0004	0.00522693	0.939
rs7902	11	95565288	Appendicular lean mass	G	A	0.4469	0.0149	0.0019	5.21915e-15		Serum iron	G	A	0.4432	-0.004	0.0040057	0.318
rs79066296	14	76391462	Appendicular lean mass	T	C	0.7676	-0.0169	0.0022	6.10661e-14		Serum iron	T	C	0.7058	-0.0073	0.00470789	0.121
rs7941305	11	28652116	Appendicular lean mass	C	T	0.3133	-0.0129	0.0021	6.01201e-10		Serum iron	C	T	0.2246	0.0042	0.00464606	0.366
rs79441499	19	7201704	Appendicular lean mass	T	C	0.4055	-0.0138	0.0019	9.66941e-13		Serum iron	T	C	0.3664	-0.0032	0.00422675	0.449
rs7952436	11	67024534	Appendicular lean mass	T	C	0.0823	-0.0453	0.0034	1.61808e-39		Serum iron	T	C	0.0808	0.001	0.00723044	0.89
rs798548	7	2760935	Appendicular lean mass	C	T	0.3006	-0.0359	0.0021	2.85891e-68		Serum iron	C	T	0.2768	-0.0015	0.00431298	0.728
rs8000973	13	100691367	Appendicular lean mass	C	T	0.5334	0.0134	0.0019	2.05022e-12		Serum iron	C	T	0.4898	0.0003	0.00434865	0.945
rs80132799	20	62322896	Appendicular lean mass	T	C	0.0679	0.0231	0.0038	1.31199e-09		Serum iron	T	C	0.0564	0.0047	0.00838233	0.575
rs8017006	14	42745052	Appendicular lean mass	G	A	0.3275	0.0122	0.002	2.21998e-09		Serum iron	G	A	0.3588	-0.0003	0.00434865	0.945
rs8018486	14	39818616	Appendicular lean mass	G	A	0.1914	-0.0138	0.0024	1.17801e-08		Serum iron	G	A	0.2044	-0.0015	0.00493149	0.761
rs8019890	14	21538067	Appendicular lean mass	A	C	0.5313	0.025	0.0019	1.95884e-38		Serum iron	A	C	0.5267	-0.001	0.00402944	0.804
rs8020095	14	67453858	Appendicular lean mass	A	G	0.15	-0.0145	0.0027	4.53398e-08		Serum iron	A	G	0.1082	-0.0028	0.00596891	0.639
rs80280630	9	117030861	Appendicular lean mass	T	C	0.1115	-0.0168	0.003	2.27898e-08		Serum iron	T	C	0.0798	-0.0081	0.00704134	0.25
rs80295797	1	23341690	Appendicular lean mass	T	C	0.3265	-0.0198	0.002	3.8256e-23		Serum iron	T	C	0.3025	0.0016	0.00431833	0.711
rs8054549	16	86417234	Appendicular lean mass	A	C	0.4486	-0.0251	0.0019	3.37287e-39		Serum iron	A	C	0.4791	-0.0029	0.00401396	0.47
rs8136517	22	46439433	Appendicular lean mass	C	T	0.0652	0.0267	0.0039	6.58264e-12		Serum iron	C	T	0.0526	0.0148	0.00866958	0.0878
rs822530	7	148631555	Appendicular lean mass	T	A	0.7953	0.0255	0.0024	2.36102e-27		Serum iron	T	A	0.8291	0.0003	0.00469024	0.949
rs839255	3	57974580	Appendicular lean mass	G	T	0.6847	-0.0126	0.0021	8.38205e-10		Serum iron	G	T	0.6772	0.0032	0.00426426	0.453
rs867529	2	88913273	Appendicular lean mass	C	G	0.2796	0.0184	0.0021	1.00092e-18		Serum iron	C	G	0.2543	0.0014	0.00464278	0.763
rs876122	6	6886297	Appendicular lean mass	G	A	0.8788	0.0162	0.0029	2.186e-08		Serum iron	G	A	0.9166	0.0052	0.00689885	0.451
rs8904	14	35871217	Appendicular lean mass	A	G	0.363	-0.0157	0.002	1.523e-15		Serum iron	A	G	0.3558	0.003	0.00414303	0.469
rs900399	3	156798732	Appendicular lean mass	G	A	0.3986	0.0164	0.0019	1.35394e-17		Serum iron	G	A	0.3389	-0.0056	0.00424401	0.187
rs905938	1	154991389	Appendicular lean mass	C	T	0.2649	0.0394	0.0021	8.42558e-77		Serum iron	C	T	0.3036	0.001	0.00460262	0.828
rs909220	14	75908780	Appendicular lean mass	A	G	0.4443	-0.015	0.0019	3.24489e-15		Serum iron	A	G	0.4467	0.003	0.00398011	0.451
rs9266244	6	31325692	Appendicular lean mass	A	G	0.7077	-0.0427	0.0021	1.21004e-94		Serum iron	A	G	0.7223	0.0039	0.00445177	0.381
rs9344126	6	81907559	Appendicular lean mass	C	T	0.5137	-0.0185	0.0019	2.20597e-22		Serum iron	C	T	0.5623	-0.004	0.00409781	0.329
rs9385002	6	117552469	Appendicular lean mass	T	A	0.2394	-0.0147	0.0022	3.26287e-11		Serum iron	T	A	0.2491	-0.0008	0.00477697	0.867
rs9388490	6	126704795	Appendicular lean mass	T	C	0.4394	0.0462	0.0019	1.33045e-130		Serum iron	T	C	0.4154	0.0045	0.00404559	0.266
rs9391254	6	105377347	Appendicular lean mass	T	C	0.3205	0.0166	0.002	2.10184e-16		Serum iron	T	C	0.3331	0.0031	0.00431017	0.472
rs947099	10	31129883	Appendicular lean mass	A	G	0.3536	0.0117	0.002	2.70701e-09		Serum iron	A	G	0.4166	-0.0007	0.00411733	0.865
rs951366	1	205685352	Appendicular lean mass	C	T	0.3932	0.0205	0.0019	9.15377e-27		Serum iron	C	T	0.4911	-0.0071	0.00399457	0.0755
rs9517483	13	99572712	Appendicular lean mass	G	A	0.699	-0.0181	0.0021	2.25996e-18		Serum iron	G	A	0.6396	-0.0073	0.00418359	0.081
rs9525326	13	115075715	Appendicular lean mass	G	A	0.1875	-0.0184	0.0024	3.6241e-14		Serum iron	G	A	0.1754	-0.0051	0.00526811	0.333
rs9568031	13	48897520	Appendicular lean mass	T	C	0.706	-0.0115	0.0021	3.33903e-08		Serum iron	T	C	0.6587	0.0025	0.00427842	0.559
rs9590328	13	96448383	Appendicular lean mass	G	A	0.1417	0.0153	0.0027	2.01999e-08		Serum iron	G	A	0.1036	0.0065	0.0062198	0.296
rs9594714	13	42800481	Appendicular lean mass	T	G	0.3052	0.0144	0.0021	2.64789e-12		Serum iron	T	G	0.2559	0.0057	0.00447743	0.203
rs9610447	22	20768891	Appendicular lean mass	T	C	0.7471	0.0152	0.0022	5.28567e-12		Serum iron	T	C	0.7287	0.0015	0.00448426	0.738
rs963317	4	45129970	Appendicular lean mass	G	A	0.6629	-0.0136	0.002	1.0311e-11		Serum iron	G	A	0.6499	-0.001	0.00415928	0.81
rs9634212	12	93993266	Appendicular lean mass	A	C	0.221	0.0471	0.0023	8.59014e-95		Serum iron	A	C	0.2422	-0.0059	0.0047169	0.211
rs9636364	2	111992435	Appendicular lean mass	A	G	0.5429	0.011	0.0019	5.09296e-09		Serum iron	A	G	0.5508	-0.0064	0.00403823	0.113
rs9647379	3	171785168	Appendicular lean mass	C	G	0.4111	0.0215	0.0019	5.54753e-29		Serum iron	C	G	0.3375	-0.0009	0.004402	0.838
rs9669278	12	66374587	Appendicular lean mass	C	T	0.5183	-0.0496	0.0019	5.24807e-151		Serum iron	C	T	0.4718	0.0037	0.00400028	0.355
rs9809116	3	72397279	Appendicular lean mass	G	A	0.4081	-0.016	0.0019	1.31311e-16		Serum iron	G	A	0.3899	0.001	0.00392709	0.799
rs9828525	3	61552810	Appendicular lean mass	T	C	0.4113	0.0121	0.0019	2.50801e-10		Serum iron	T	C	0.4417	-0.0014	0.0040565	0.73
rs9832919	3	132184526	Appendicular lean mass	G	A	0.3574	-0.0179	0.002	7.89587e-20		Serum iron	G	A	0.3814	0.0047	0.00415513	0.258
rs9838614	3	38537671	Appendicular lean mass	G	T	0.3881	-0.0185	0.0019	1.21088e-21		Serum iron	G	T	0.375	-0.003	0.00408766	0.463
rs987666	7	116267938	Appendicular lean mass	A	G	0.1188	0.0185	0.0029	2.32702e-10		Serum iron	A	G	0.129	0.0005	0.00664276	0.94
rs9894577	17	43223292	Appendicular lean mass	A	G	0.318	-0.031	0.002	1.39508e-52		Serum iron	A	G	0.2976	-0.0001	0.00569888	0.986
rs9898189	17	80480516	Appendicular lean mass	G	C	0.6446	-0.0163	0.0021	1.88018e-15		Serum iron	G	C	0.6519	0.0007	0.00424425	0.869
rs990315	15	69578811	Appendicular lean mass	C	T	0.6229	-0.0115	0.002	5.07002e-09		Serum iron	C	T	0.6195	0.0003	0.004513	0.947
rs9905385	17	59498250	Appendicular lean mass	G	A	0.6707	-0.0339	0.002	1.93999e-63		Serum iron	G	A	0.6397	-0.0041	0.00417429	0.326
rs10005035	4	12865684	Appendicular lean mass	G	C	0.2823	-0.0175	0.0021	6.51328e-17		Total iron binding capacity	G	C	0.2727	-0.0055	0.00518712	0.289
rs10019221	4	21785364	Appendicular lean mass	T	G	0.5974	-0.0124	0.0019	1.22101e-10		Total iron binding capacity	T	G	0.6062	0.0013	0.0048111	0.787
rs1005723	1	243646251	Appendicular lean mass	T	C	0.1908	0.0161	0.0024	1.7869e-11		Total iron binding capacity	T	C	0.2124	-0.0036	0.0057886	0.534
rs10068640	5	123981977	Appendicular lean mass	A	G	0.3651	0.0112	0.002	1.28201e-08		Total iron binding capacity	A	G	0.3602	-0.0007	0.00483981	0.885
rs10075249	5	52846505	Appendicular lean mass	T	C	0.4952	0.0143	0.0019	4.55827e-14		Total iron binding capacity	T	C	0.5352	-0.0091	0.00468714	0.0522
rs10107388	8	145004944	Appendicular lean mass	C	T	0.3691	-0.0159	0.002	6.95344e-16		Total iron binding capacity	C	T	0.3249	-0.0091	0.00496813	0.067
rs10112506	8	13164746	Appendicular lean mass	G	A	0.3898	-0.012	0.0019	5.75705e-10		Total iron binding capacity	G	A	0.3457	-0.0075	0.00482385	0.12
rs10123619	9	119353611	Appendicular lean mass	G	A	0.8425	-0.0171	0.0026	4.05042e-11		Total iron binding capacity	G	A	0.8281	0.0008	0.00612014	0.896
rs10128333	10	64570038	Appendicular lean mass	T	C	0.1676	-0.0146	0.0025	9.51305e-09		Total iron binding capacity	T	C	0.1781	-0.0025	0.00608126	0.681
rs10171272	2	25946636	Appendicular lean mass	A	C	0.3035	0.0136	0.002	2.8721e-11		Total iron binding capacity	A	C	0.2908	0.0012	0.00510055	0.814
rs10202701	2	232328681	Appendicular lean mass	T	C	0.5419	0.0227	0.0019	3.1067e-33		Total iron binding capacity	T	C	0.4949	0.001	0.00486068	0.837
rs10202845	2	42575820	Appendicular lean mass	G	A	0.1133	-0.0288	0.003	5.34564e-22		Total iron binding capacity	G	A	0.1113	0.0064	0.00733624	0.383
rs10203320	2	9771620	Appendicular lean mass	C	T	0.3289	0.0138	0.002	7.85597e-12		Total iron binding capacity	C	T	0.3651	-0.0042	0.00491694	0.393
rs10205141	2	11313340	Appendicular lean mass	G	A	0.0476	0.0241	0.0044	4.70999e-08		Total iron binding capacity	G	A	0.0559	-0.0004	0.011396	0.972
rs10221831	2	202107829	Appendicular lean mass	T	C	0.0321	0.03	0.0053	1.80302e-08		Total iron binding capacity	T	C	0.0244	0.0164	0.0138391	0.236
rs10225945	7	28250083	Appendicular lean mass	G	A	0.1499	-0.0146	0.0026	3.27597e-08		Total iron binding capacity	G	A	0.1501	0.0087	0.00650379	0.181
rs10242866	7	17920613	Appendicular lean mass	T	C	0.3983	0.0157	0.0019	3.66269e-16		Total iron binding capacity	T	C	0.3651	-0.0012	0.00483532	0.804
rs10283100	8	120596023	Appendicular lean mass	G	A	0.9445	0.0575	0.0041	4.10677e-44		Total iron binding capacity	G	A	0.9372	0.0035	0.00983734	0.722
rs1035583	2	207326937	Appendicular lean mass	A	G	0.6177	0.0148	0.0019	1.99205e-14		Total iron binding capacity	A	G	0.6226	0.0075	0.00482385	0.12
rs10421750	19	50290604	Appendicular lean mass	T	G	0.312	-0.0145	0.0021	5.72796e-12		Total iron binding capacity	T	G	0.2843	-0.0071	0.00521052	0.173
rs10453441	22	46363739	Appendicular lean mass	G	A	0.402	-0.0139	0.002	9.10123e-13		Total iron binding capacity	G	A	0.43	0.0031	0.00480704	0.519
rs10461725	5	39437129	Appendicular lean mass	C	G	0.6561	0.0134	0.002	1.9829e-11		Total iron binding capacity	C	G	0.6558	0.0002	0.00664804	0.976
rs10471339	5	67823773	Appendicular lean mass	G	C	0.3823	-0.011	0.0019	1.448e-08		Total iron binding capacity	G	C	0.3485	-0.0002	0.00398775	0.96
rs10483727	14	61072875	Appendicular lean mass	C	T	0.6109	-0.0368	0.0019	6.72977e-80		Total iron binding capacity	C	T	0.5826	-0.0029	0.00472062	0.539
rs1056747	9	35690102	Appendicular lean mass	G	A	0.4117	-0.0155	0.0019	8.04822e-16		Total iron binding capacity	G	A	0.4062	-0.0008	0.00463616	0.863
rs1063582	8	23167353	Appendicular lean mass	G	T	0.7649	-0.0185	0.0022	1.12409e-16		Total iron binding capacity	G	T	0.7447	-0.0054	0.00537428	0.315
rs10637890	14	54779522	Appendicular lean mass	TTC	T	0.621	-0.0123	0.002	3.95603e-10		Total iron binding capacity	TTC	T	0.6362	-0.003	0.00484752	0.536
rs10748128	12	69827658	Appendicular lean mass	T	G	0.3446	0.0255	0.002	6.77174e-38		Total iron binding capacity	T	G	0.3856	-0.0076	0.00483526	0.116
rs10749157	10	115780129	Appendicular lean mass	C	T	0.3584	0.0113	0.002	1.239e-08		Total iron binding capacity	C	T	0.4147	-0.0064	0.00478439	0.181
rs10776560	10	50542358	Appendicular lean mass	T	C	0.4995	-0.0157	0.0019	7.87952e-17		Total iron binding capacity	T	C	0.5502	0.008	0.0046313	0.0841
rs10793931	9	133436478	Appendicular lean mass	C	G	0.3555	-0.0132	0.002	3.23221e-11		Total iron binding capacity	C	G	0.3384	-0.0001	0.00443232	0.982
rs10796828	11	69490346	Appendicular lean mass	G	T	0.6348	0.0154	0.002	5.77431e-15		Total iron binding capacity	G	T	0.6775	-0.0037	0.00497448	0.457
rs10807137	6	34183026	Appendicular lean mass	T	C	0.825	-0.0455	0.0025	5.67806e-75		Total iron binding capacity	T	C	0.8319	0.0055	0.00608413	0.366
rs10822117	10	52786701	Appendicular lean mass	G	A	0.237	-0.0176	0.0022	4.24033e-15		Total iron binding capacity	G	A	0.261	0.0009	0.00558595	0.872
rs10824307	10	77185310	Appendicular lean mass	C	G	0.6471	-0.0194	0.002	1.78896e-22		Total iron binding capacity	C	G	0.6807	-0.0021	0.00492787	0.67
rs10829226	10	27573952	Appendicular lean mass	A	G	0.6359	-0.0112	0.002	1.32999e-08		Total iron binding capacity	A	G	0.6545	-0.0044	0.00484705	0.364
rs10832963	11	18664241	Appendicular lean mass	G	T	0.7445	-0.0203	0.0022	9.22571e-21		Total iron binding capacity	G	T	0.7014	-0.0003	0.00498377	0.952
rs10845408	12	11880581	Appendicular lean mass	T	C	0.3538	0.0255	0.002	3.25387e-38		Total iron binding capacity	T	C	0.3891	0.0006	0.00477474	0.9
rs10858246	9	139102831	Appendicular lean mass	C	G	0.3183	-0.0188	0.002	2.34909e-20		Total iron binding capacity	C	G	0.349	0.0013	0.0051313	0.8
rs10864899	2	112929481	Appendicular lean mass	G	A	0.5643	-0.0112	0.0019	3.84503e-09		Total iron binding capacity	G	A	0.6213	-0.0064	0.00471868	0.175
rs10948	19	10754905	Appendicular lean mass	T	G	0.6638	-0.0252	0.002	3.42768e-36		Total iron binding capacity	T	G	0.7227	0.0061	0.00500579	0.223
rs10975935	9	6954579	Appendicular lean mass	G	A	0.2464	-0.0121	0.0022	4.15002e-08		Total iron binding capacity	G	A	0.213	0.001	0.0057952	0.863
rs10982888	9	118468947	Appendicular lean mass	A	T	0.1136	-0.0328	0.003	3.96643e-28		Total iron binding capacity	A	T	0.0891	0.0133	0.00774164	0.0858
rs11014285	10	25178864	Appendicular lean mass	A	G	0.1654	0.0342	0.0026	2.88802e-40		Total iron binding capacity	A	G	0.1392	0.0017	0.00657571	0.796
rs11042717	11	10303939	Appendicular lean mass	C	T	0.4896	-0.029	0.0019	4.04297e-53		Total iron binding capacity	C	T	0.4702	0.008	0.00465365	0.0856
rs11060942	12	123434524	Appendicular lean mass	A	G	0.0344	-0.0354	0.0052	7.49031e-12		Total iron binding capacity	A	G	0.0414	-0.0028	0.0121	0.817
rs11068230	12	117349014	Appendicular lean mass	G	C	0.8656	0.0238	0.0028	9.67386e-18		Total iron binding capacity	G	C	0.8675	0.0008	0.00692271	0.908
rs11070842	15	51624185	Appendicular lean mass	C	T	0.1631	-0.0146	0.0026	1.30101e-08		Total iron binding capacity	C	T	0.1562	0.0048	0.00628455	0.445
rs11098677	4	123833516	Appendicular lean mass	T	G	0.7875	-0.0263	0.0023	3.93731e-30		Total iron binding capacity	T	G	0.7726	0.0061	0.00556478	0.273
rs11121615	1	10825577	Appendicular lean mass	T	C	0.6894	-0.0202	0.002	3.31894e-23		Total iron binding capacity	T	C	0.686	-0.0007	0.00497034	0.888
rs111365325	5	170865229	Appendicular lean mass	T	C	0.2312	-0.0271	0.0022	1.12409e-33		Total iron binding capacity	T	C	0.2096	0.0048	0.0056075	0.392
rs111622870	4	2613109	Appendicular lean mass	C	T	0.0482	-0.0282	0.0044	1.85999e-10		Total iron binding capacity	C	T	0.0358	0.0067	0.0117642	0.569
rs11175919	12	66180277	Appendicular lean mass	A	G	0.0262	0.0349	0.0059	3.159e-09		Total iron binding capacity	A	G	0.03	0.0218	0.0140213	0.12
rs11187838	10	96038686	Appendicular lean mass	A	G	0.4347	0.0394	0.0019	1.16011e-94		Total iron binding capacity	A	G	0.4637	-0.0041	0.0046507	0.378
rs11191208	10	103838497	Appendicular lean mass	A	G	0.2057	0.0147	0.0024	3.68901e-10		Total iron binding capacity	A	G	0.1945	0.0088	0.00584228	0.132
rs11198591	10	120515892	Appendicular lean mass	A	G	0.3684	0.0148	0.002	4.90795e-14		Total iron binding capacity	A	G	0.3988	-0.0045	0.00477516	0.346
rs11210892	1	44100084	Appendicular lean mass	A	G	0.6745	0.0118	0.002	3.57001e-09		Total iron binding capacity	A	G	0.7086	0.0015	0.0051767	0.772
rs112153300	21	47547474	Appendicular lean mass	A	G	0.089	0.0261	0.0034	7.05342e-15		Total iron binding capacity	A	G	0.0922	0.0028	0.00833758	0.737
rs11217863	11	120293138	Appendicular lean mass	A	G	0.1162	-0.0268	0.003	1.06292e-19		Total iron binding capacity	A	G	0.1145	0.0007	0.00733781	0.924
rs11221657	11	129181358	Appendicular lean mass	G	T	0.1352	0.0179	0.0028	1.20501e-10		Total iron binding capacity	G	T	0.1256	-0.0016	0.00687602	0.816
rs112873218	11	1960119	Appendicular lean mass	T	C	0.1054	0.0216	0.0031	4.02161e-12		Total iron binding capacity	T	C	0.1124	0.0006	0.00797132	0.94
rs113146332	17	42565977	Appendicular lean mass	C	G	0.0381	0.0311	0.0049	2.98696e-10		Total iron binding capacity	C	G	0.0333	-0.0182	0.0124878	0.145
rs113232639	18	20715656	Appendicular lean mass	A	G	0.493	0.0327	0.0019	4.78961e-64		Total iron binding capacity	A	G	0.5121	0.0019	0.00471546	0.687
rs113289555	4	996998	Appendicular lean mass	T	G	0.2333	-0.0206	0.0023	7.32656e-20		Total iron binding capacity	T	G	0.2576	0.0087	0.00542833	0.109
rs113827862	14	89849527	Appendicular lean mass	C	T	0.0608	-0.0235	0.004	4.66702e-09		Total iron binding capacity	C	T	0.0717	0.002	0.00909775	0.826
rs113898003	6	130341235	Appendicular lean mass	C	T	0.2635	-0.036	0.0021	1.19207e-63		Total iron binding capacity	C	T	0.3108	0.0107	0.00516502	0.0383
rs11421589	10	115193949	Appendicular lean mass	CT	C	0.5556	0.0119	0.0019	5.98894e-10		Total iron binding capacity	CT	C	0.5455	0.0044	0.00467874	0.347
rs11424084	10	126612510	Appendicular lean mass	CA	C	0.1403	0.0228	0.0027	7.24102e-17		Total iron binding capacity	CA	C	0.1381	-0.001	0.00894636	0.911
rs115105539	8	49409496	Appendicular lean mass	C	G	0.1667	0.0231	0.0025	7.82528e-20		Total iron binding capacity	C	G	0.1631	0.0048	0.00631225	0.447
rs11580040	1	155198222	Appendicular lean mass	G	A	0.08	0.0325	0.0035	6.76083e-21		Total iron binding capacity	G	A	0.0886	0.012	0.00831559	0.149
rs11590254	1	92316573	Appendicular lean mass	T	A	0.3114	0.0186	0.002	4.33611e-20		Total iron binding capacity	T	A	0.3041	-0.0003	0.00520071	0.954
rs115912456	5	82815158	Appendicular lean mass	G	A	0.0412	0.0577	0.0047	3.69233e-34		Total iron binding capacity	G	A	0.0521	0.0171	0.0110281	0.121
rs116008080	16	67254841	Appendicular lean mass	A	G	0.0238	-0.0415	0.0063	4.05695e-11		Total iron binding capacity	A	G	0.0259	0.01	0.0147228	0.497
rs116052377	4	124787756	Appendicular lean mass	A	G	0.0809	0.0225	0.0035	7.89042e-11		Total iron binding capacity	A	G	0.0723	-0.0109	0.00873338	0.212
rs11605297	11	58296806	Appendicular lean mass	A	G	0.2328	0.0146	0.0022	8.03341e-11		Total iron binding capacity	A	G	0.1898	0.0048	0.00569119	0.399
rs116092985	16	2160973	Appendicular lean mass	G	A	0.0958	-0.0401	0.0033	1.16788e-34		Total iron binding capacity	G	A	0.0674	0.0088	0.00866805	0.31
rs11612462	12	104411368	Appendicular lean mass	G	T	0.1698	0.015	0.0025	2.54701e-09		Total iron binding capacity	G	T	0.1563	0.0083	0.00624746	0.184
rs11633371	15	89356832	Appendicular lean mass	T	G	0.4764	0.0216	0.0019	7.49376e-30		Total iron binding capacity	T	G	0.4983	0.004	0.00469271	0.394
rs116339650	4	26200972	Appendicular lean mass	G	A	0.127	-0.0175	0.0029	1.05201e-09		Total iron binding capacity	G	A	0.1296	0.0023	0.00701469	0.743
rs116493405	3	114733556	Appendicular lean mass	A	G	0.0537	0.0287	0.0042	9.52138e-12		Total iron binding capacity	A	G	0.0524	-0.0002	0.0113978	0.986
rs11672848	19	37570704	Appendicular lean mass	T	C	0.5246	-0.0171	0.0019	7.73393e-19		Total iron binding capacity	T	C	0.4779	0.0057	0.00466744	0.222
rs11684531	2	219835489	Appendicular lean mass	G	A	0.1328	-0.0172	0.0028	4.16697e-10		Total iron binding capacity	G	A	0.1149	-0.007	0.00714159	0.327
rs1168768	12	66509650	Appendicular lean mass	T	C	0.975	0.0332	0.006	3.60903e-08		Total iron binding capacity	T	C	0.9731	0.0165	0.0147101	0.262
rs116919274	19	17359808	Appendicular lean mass	A	G	0.046	0.0271	0.0046	3.52298e-09		Total iron binding capacity	A	G	0.0412	-0.013	0.0115171	0.259
rs117068593	14	93118229	Appendicular lean mass	T	C	0.1895	0.0403	0.0024	8.82673e-62		Total iron binding capacity	T	C	0.1493	0.0086	0.00629665	0.172
rs117203652	19	49857801	Appendicular lean mass	A	G	0.03	-0.0346	0.0055	4.31599e-10		Total iron binding capacity	A	G	0.0249	-0.0139	0.0142105	0.328
rs11720869	3	185619716	Appendicular lean mass	A	G	0.6686	0.0141	0.002	2.53805e-12		Total iron binding capacity	A	G	0.6821	0.0082	0.00502919	0.103
rs11721522	4	156976051	Appendicular lean mass	G	A	0.4125	0.0106	0.0019	4.03005e-08		Total iron binding capacity	G	A	0.4619	0.0087	0.00471303	0.0649
rs11727162	4	88606761	Appendicular lean mass	T	C	0.4987	-0.017	0.0019	2.15477e-19		Total iron binding capacity	T	C	0.5439	0.0001	0.00443232	0.982
rs117335233	10	79914330	Appendicular lean mass	G	T	0.053	-0.0236	0.0042	2.561e-08		Total iron binding capacity	G	T	0.0459	0.0196	0.0111398	0.0785
rs1177765	5	32829929	Appendicular lean mass	C	T	0.4681	-0.0232	0.0019	1.3219e-34		Total iron binding capacity	C	T	0.502	-0.0053	0.00465611	0.255
rs11778491	8	120451362	Appendicular lean mass	C	G	0.2518	-0.0247	0.0022	8.38687e-30		Total iron binding capacity	C	G	0.2596	0.0016	0.00530603	0.763
rs117818446	8	67223589	Appendicular lean mass	A	G	0.0202	0.0423	0.0068	5.28896e-10		Total iron binding capacity	A	G	0.0137	0.03	0.0180661	0.0968
rs117972846	17	26947476	Appendicular lean mass	G	T	0.0285	0.0335	0.0057	5.47293e-09		Total iron binding capacity	G	T	0.0198	0.0032	0.0151763	0.833
rs11867855	17	18262584	Appendicular lean mass	T	G	0.2372	-0.0132	0.0022	2.93103e-09		Total iron binding capacity	T	G	0.2637	0.0034	0.0053488	0.525
rs1190540	14	102897009	Appendicular lean mass	G	A	0.6983	0.0125	0.0021	1.61901e-09		Total iron binding capacity	G	A	0.704	-0.0026	0.00516951	0.615
rs11959466	5	42803824	Appendicular lean mass	T	C	0.0564	0.038	0.0042	2.24078e-19		Total iron binding capacity	T	C	0.0528	0.0019	0.0104701	0.856
rs1202186	7	87213258	Appendicular lean mass	T	C	0.6548	-0.012	0.002	1.65299e-09		Total iron binding capacity	T	C	0.6663	0.0005	0.00497841	0.92
rs12051245	16	783865	Appendicular lean mass	C	T	0.2318	0.0299	0.0022	2.56389e-40		Total iron binding capacity	C	T	0.2657	0.0028	0.00544365	0.607
rs12074850	1	51248316	Appendicular lean mass	G	A	0.0898	0.0393	0.0033	2.72207e-33		Total iron binding capacity	G	A	0.1023	-0.0023	0.00776237	0.767
rs12099669	12	46783653	Appendicular lean mass	A	G	0.6962	0.0331	0.002	1.39187e-58		Total iron binding capacity	A	G	0.6372	0.0005	0.00538337	0.926
rs12185775	20	20293769	Appendicular lean mass	C	G	0.1172	-0.0167	0.003	3.661e-08		Total iron binding capacity	C	G	0.1159	0.0122	0.00733366	0.0962
rs12188208	5	77442791	Appendicular lean mass	C	A	0.2349	-0.0195	0.0022	1.40088e-18		Total iron binding capacity	C	A	0.186	-0.0079	0.00574368	0.169
rs12340775	9	13226945	Appendicular lean mass	A	G	0.0552	-0.0287	0.0043	1.73181e-11		Total iron binding capacity	A	G	0.0387	-0.0127	0.0110635	0.251
rs12344515	9	113801231	Appendicular lean mass	T	C	0.2402	-0.0163	0.0022	2.27719e-13		Total iron binding capacity	T	C	0.2368	-0.0057	0.00546559	0.297
rs12347137	9	119122721	Appendicular lean mass	C	A	0.2023	-0.046	0.0024	9.79716e-85		Total iron binding capacity	C	A	0.2473	0.0105	0.00555648	0.0588
rs12351226	9	98405230	Appendicular lean mass	T	C	0.1712	0.0218	0.0025	9.13482e-18		Total iron binding capacity	T	C	0.1622	-0.0088	0.00627802	0.161
rs12423821	12	132650284	Appendicular lean mass	C	T	0.1575	0.0161	0.0027	1.17201e-09		Total iron binding capacity	C	T	0.1547	-0.0095	0.00650215	0.144
rs12461874	19	17180358	Appendicular lean mass	A	C	0.2784	-0.0181	0.0021	1.26386e-17		Total iron binding capacity	A	C	0.2355	-0.0014	0.00541529	0.796
rs12483401	21	35443829	Appendicular lean mass	C	T	0.0216	-0.0387	0.0067	9.22104e-09		Total iron binding capacity	C	T	0.0277	0.0211	0.0148014	0.154
rs12512942	4	177766307	Appendicular lean mass	A	G	0.6376	-0.0162	0.002	1.58016e-16		Total iron binding capacity	A	G	0.6256	0.0087	0.00476711	0.068
rs12517711	5	60754661	Appendicular lean mass	C	T	0.3917	-0.0147	0.0019	2.78869e-14		Total iron binding capacity	C	T	0.3716	0.0002	0.00389041	0.959
rs12519407	5	137651012	Appendicular lean mass	C	A	0.2567	0.0181	0.0022	3.3752e-17		Total iron binding capacity	C	A	0.2624	0.0019	0.00540104	0.725
rs12533452	7	19016871	Appendicular lean mass	T	C	0.1569	0.0237	0.0026	1.31401e-19		Total iron binding capacity	T	C	0.1528	-0.0025	0.00639835	0.696
rs12536902	7	33213009	Appendicular lean mass	A	C	0.0143	0.0479	0.0081	3.65603e-09		Total iron binding capacity	A	C	0.0068	-0.0274	0.0221462	0.216
rs12563442	1	19786695	Appendicular lean mass	C	T	0.2669	0.0122	0.0021	9.93299e-09		Total iron binding capacity	C	T	0.2625	0.0011	0.00534675	0.837
rs12616192	2	121568931	Appendicular lean mass	A	G	0.0676	-0.0261	0.0038	6.82967e-12		Total iron binding capacity	A	G	0.0986	-0.0101	0.00832413	0.225
rs12655296	5	15890643	Appendicular lean mass	T	C	0.6251	-0.011	0.002	1.62002e-08		Total iron binding capacity	T	C	0.6115	0.0032	0.0047113	0.497
rs12672217	7	156310948	Appendicular lean mass	A	G	0.3609	0.0139	0.002	1.33414e-12		Total iron binding capacity	A	G	0.4084	0.0012	0.00466506	0.797
rs12700901	7	28783171	Appendicular lean mass	A	C	0.4055	-0.0184	0.0019	1.66686e-21		Total iron binding capacity	A	C	0.426	0.0008	0.00485058	0.869
rs12702693	7	8101039	Appendicular lean mass	T	C	0.4542	0.0173	0.0019	6.56145e-20		Total iron binding capacity	T	C	0.4505	0.0009	0.0044578	0.84
rs12773500	10	81232632	Appendicular lean mass	T	C	0.1375	0.0171	0.0028	5.05406e-10		Total iron binding capacity	T	C	0.0999	-0.0022	0.00723285	0.761
rs12831751	12	29520017	Appendicular lean mass	C	A	0.2857	0.0172	0.0021	1.57398e-16		Total iron binding capacity	C	A	0.3182	-0.0009	0.00489085	0.854
rs12882130	14	103878774	Appendicular lean mass	G	C	0.3836	-0.0202	0.002	1.87715e-24		Total iron binding capacity	G	C	0.3543	0.0034	0.00486908	0.485
rs12907139	15	73521566	Appendicular lean mass	A	G	0.5245	-0.0149	0.0019	4.89328e-15		Total iron binding capacity	A	G	0.5624	-0.0024	0.00456413	0.599
rs1290786	3	169097381	Appendicular lean mass	T	C	0.4307	-0.0143	0.0019	7.14167e-14		Total iron binding capacity	T	C	0.4064	-0.0063	0.00475287	0.185
rs12909863	15	75825822	Appendicular lean mass	C	G	0.2512	0.0189	0.0022	6.04644e-18		Total iron binding capacity	C	G	0.1925	-0.0051	0.00562989	0.365
rs1291114	20	35500850	Appendicular lean mass	C	G	0.8903	0.0173	0.0031	1.94599e-08		Total iron binding capacity	C	G	0.8733	-0.0119	0.00719409	0.0981
rs12926103	16	86371775	Appendicular lean mass	A	G	0.0661	0.0272	0.0038	9.59843e-13		Total iron binding capacity	A	G	0.0858	-0.006	0.00865185	0.488
rs12943867	17	79409710	Appendicular lean mass	A	G	0.3367	0.0184	0.002	7.56833e-20		Total iron binding capacity	A	G	0.3411	-0.0081	0.00498227	0.104
rs12962050	18	35179808	Appendicular lean mass	A	G	0.6445	0.0153	0.002	1.51915e-14		Total iron binding capacity	A	G	0.6263	0.0034	0.00485795	0.484
rs12997625	2	202970250	Appendicular lean mass	T	C	0.5266	-0.017	0.0019	1.50107e-19		Total iron binding capacity	T	C	0.4889	-0.0053	0.00463654	0.253
rs13103161	4	106216459	Appendicular lean mass	A	T	0.3891	-0.0284	0.0019	2.37684e-48		Total iron binding capacity	A	T	0.3913	0.0047	0.00475558	0.323
rs13109280	4	54380513	Appendicular lean mass	G	A	0.6618	0.0131	0.002	9.14534e-11		Total iron binding capacity	G	A	0.6601	-0.0059	0.0049681	0.235
rs13123591	4	120105990	Appendicular lean mass	G	T	0.3375	0.0185	0.002	2.35288e-20		Total iron binding capacity	G	T	0.3056	-0.0024	0.00502609	0.633
rs13127468	4	8599658	Appendicular lean mass	A	C	0.4629	-0.0123	0.0019	9.85825e-11		Total iron binding capacity	A	C	0.4243	-0.0036	0.00462151	0.436
rs1319012	6	41852616	Appendicular lean mass	A	T	0.9259	-0.052	0.0037	3.29534e-45		Total iron binding capacity	A	T	0.9182	-0.0013	0.00861103	0.88
rs13209685	6	7779729	Appendicular lean mass	T	G	0.1594	0.0277	0.0026	7.49031e-27		Total iron binding capacity	T	G	0.1728	-0.0023	0.00627576	0.714
rs1325596	1	176794066	Appendicular lean mass	A	G	0.5476	0.0287	0.0019	2.77077e-52		Total iron binding capacity	A	G	0.5796	-0.0065	0.00470364	0.167
rs13316	14	93407301	Appendicular lean mass	A	C	0.4301	0.0115	0.0019	3.65502e-09		Total iron binding capacity	A	C	0.4043	-0.0061	0.00478104	0.202
rs1340022	8	131334465	Appendicular lean mass	C	T	0.4868	0.0118	0.0019	4.47404e-10		Total iron binding capacity	C	T	0.5041	-0.0025	0.00469	0.594
rs1341215	9	111662350	Appendicular lean mass	A	G	0.1374	0.0229	0.0027	6.3183e-17		Total iron binding capacity	A	G	0.1507	0.004	0.00649519	0.538
rs13430869	2	218146818	Appendicular lean mass	T	G	0.7427	0.0272	0.0021	6.36649e-37		Total iron binding capacity	T	G	0.7939	0.0041	0.00554919	0.46
rs139163241	7	76709213	Appendicular lean mass	G	T	0.1394	-0.0164	0.0027	1.78599e-09		Total iron binding capacity	G	T	0.1803	0.0107	0.00632298	0.0906
rs139921635	4	73181637	Appendicular lean mass	T	G	0.0236	0.0385	0.0062	6.15602e-10		Total iron binding capacity	T	G	0.0338	0.005	0.0137434	0.716
rs140440099	3	50632595	Appendicular lean mass	A	G	0.0234	0.0613	0.0063	1.44611e-22		Total iron binding capacity	A	G	0.0288	-0.001	0.0142362	0.944
rs1405227	1	98873390	Appendicular lean mass	A	G	0.3167	0.0129	0.002	1.573e-10		Total iron binding capacity	A	G	0.2635	0.0058	0.00514919	0.26
rs140657345	15	41615909	Appendicular lean mass	TCCTC	T	0.2519	-0.02	0.0022	5.5335e-20		Total iron binding capacity	TCCTC	T	0.254	0.013	0.00705558	0.0654
rs143384	20	34025756	Appendicular lean mass	G	A	0.4038	0.0725	0.0019	1e-200		Total iron binding capacity	G	A	0.3697	-0.0095	0.00476753	0.0463
rs143554698	9	95538573	Appendicular lean mass	T	C	0.1409	-0.0257	0.0027	3.39391e-21		Total iron binding capacity	T	C	0.1226	0.0054	0.00693227	0.436
rs144109601	13	50455500	Appendicular lean mass	A	C	0.0418	-0.0278	0.0048	5.15003e-09		Total iron binding capacity	A	C	0.0371	0.001	0.0115491	0.931
rs1443536	4	82174165	Appendicular lean mass	G	A	0.305	0.0218	0.0021	1.91205e-26		Total iron binding capacity	G	A	0.339	0.0049	0.00490699	0.318
rs1444628	12	20563643	Appendicular lean mass	T	C	0.6904	0.024	0.002	6.84542e-32		Total iron binding capacity	T	C	0.7318	-0.0046	0.00510983	0.368
rs144627572	2	20583907	Appendicular lean mass	A	G	0.0329	0.0439	0.0053	1.30197e-16		Total iron binding capacity	A	G	0.0231	-0.0282	0.0140935	0.0454
rs145126099	4	77356278	Appendicular lean mass	TTGTCAGGTCTTTGTGGTGAGCTGAATTC	T	0.472	-0.0126	0.0019	3.28927e-11		Total iron binding capacity	TTGTCAGGTCTTTGTGGTGAGCTGAATTC	T	0.5157	-0.001	0.00620661	0.872
rs147110934	19	55993436	Appendicular lean mass	T	G	0.0243	-0.0722	0.0062	9.38858e-32		Total iron binding capacity	T	G	0.009	0.0257	0.0188167	0.172
rs1472852	4	17910236	Appendicular lean mass	A	C	0.1582	-0.0638	0.0026	8.22243e-135		Total iron binding capacity	A	C	0.1019	-0.0036	0.006941	0.604
rs1478575	2	218278555	Appendicular lean mass	A	T	0.6843	0.0312	0.002	5.20236e-54		Total iron binding capacity	A	T	0.6482	0.0027	0.00495739	0.586
rs148617731	4	87616668	Appendicular lean mass	CAG	C	0.0519	0.041	0.0043	5.91562e-22		Total iron binding capacity	CAG	C	0.0366	0.0033	0.0114924	0.774
rs14976	2	85818886	Appendicular lean mass	T	C	0.3057	0.0144	0.002	1.42692e-12		Total iron binding capacity	T	C	0.259	0.0025	0.00510007	0.624
rs1514134	1	56116513	Appendicular lean mass	C	T	0.3849	-0.0114	0.0019	3.57396e-09		Total iron binding capacity	C	T	0.4234	0.0032	0.00470037	0.496
rs1556659	10	130834698	Appendicular lean mass	T	C	0.3818	0.0163	0.002	7.18952e-17		Total iron binding capacity	T	C	0.3978	-0.0071	0.00476237	0.136
rs1584011	11	27080527	Appendicular lean mass	G	T	0.3559	0.0159	0.002	9.77687e-16		Total iron binding capacity	G	T	0.3837	0.0003	0.00583561	0.959
rs165849	22	19958669	Appendicular lean mass	A	G	0.6975	0.0157	0.0021	4.56983e-14		Total iron binding capacity	A	G	0.7312	-0.0013	0.00529339	0.806
rs16989695	19	4505445	Appendicular lean mass	A	G	0.5165	-0.0139	0.0019	1.93019e-13		Total iron binding capacity	A	G	0.5402	-0.0007	0.00441418	0.874
rs17197114	14	21894526	Appendicular lean mass	C	T	0.1772	0.0177	0.0025	1.54383e-12		Total iron binding capacity	C	T	0.1823	0.0082	0.00608788	0.178
rs17205463	15	62381413	Appendicular lean mass	T	C	0.4477	-0.0263	0.0019	4.2092e-43		Total iron binding capacity	T	C	0.4844	-0.0025	0.00470274	0.595
rs17246129	2	227259964	Appendicular lean mass	A	G	0.3044	0.0254	0.002	1.26911e-35		Total iron binding capacity	A	G	0.237	0.0037	0.00528659	0.484
rs17278379	1	172381284	Appendicular lean mass	C	T	0.124	0.0226	0.0029	2.39773e-15		Total iron binding capacity	C	T	0.1289	-0.0083	0.00698902	0.235
rs1730028	3	157900789	Appendicular lean mass	G	T	0.4174	0.0131	0.0019	7.38584e-12		Total iron binding capacity	G	T	0.3855	-0.0068	0.00477011	0.154
rs173135	17	68172326	Appendicular lean mass	T	C	0.115	-0.0341	0.003	3.24564e-30		Total iron binding capacity	T	C	0.1157	-0.0059	0.00730056	0.419
rs17400325	2	178565913	Appendicular lean mass	C	T	0.0415	0.0345	0.0047	2.10087e-13		Total iron binding capacity	C	T	0.0216	-0.0011	0.0136989	0.936
rs17408561	2	225474277	Appendicular lean mass	G	A	0.3908	0.0123	0.002	5.99998e-10		Total iron binding capacity	G	A	0.3107	0.0049	0.00514603	0.341
rs17478946	12	24093062	Appendicular lean mass	G	A	0.3004	-0.0192	0.0021	9.98389e-21		Total iron binding capacity	G	A	0.2527	-0.0014	0.00523151	0.789
rs17681189	2	65976175	Appendicular lean mass	A	C	0.4231	-0.0131	0.0019	5.81969e-12		Total iron binding capacity	A	C	0.3699	0.0014	0.00489783	0.775
rs17718736	3	71555205	Appendicular lean mass	A	C	0.3226	0.0115	0.002	1.39399e-08		Total iron binding capacity	A	C	0.3037	-0.0037	0.00512126	0.47
rs177591	7	28556199	Appendicular lean mass	G	C	0.1489	-0.0191	0.0027	1.51286e-12		Total iron binding capacity	G	C	0.1456	-0.01	0.00657015	0.128
rs17773965	2	217631338	Appendicular lean mass	T	C	0.1412	-0.0163	0.0027	1.50699e-09		Total iron binding capacity	T	C	0.1752	-0.0004	0.00678658	0.953
rs17818592	16	86088594	Appendicular lean mass	C	T	0.4367	-0.0129	0.0019	1.22914e-11		Total iron binding capacity	C	T	0.4366	-0.0057	0.00468765	0.224
rs1786263	18	13116432	Appendicular lean mass	T	G	0.6055	-0.019	0.0019	1.02589e-22		Total iron binding capacity	T	G	0.5779	-0.0006	0.00477474	0.9
rs1797070	1	218630201	Appendicular lean mass	A	G	0.2684	0.0219	0.0021	4.93287e-25		Total iron binding capacity	A	G	0.2381	0.0017	0.00522692	0.745
rs182798714	3	128960869	Appendicular lean mass	T	A	0.0274	0.0376	0.0062	1.45101e-09		Total iron binding capacity	T	A	0.0226	-0.0239	0.0157438	0.129
rs1880318	7	46028167	Appendicular lean mass	A	G	0.2039	0.0147	0.0024	6.85899e-10		Total iron binding capacity	A	G	0.1844	0.0075	0.00593054	0.206
rs1899040	2	223901896	Appendicular lean mass	T	C	0.7962	0.0152	0.0023	9.04066e-11		Total iron binding capacity	T	C	0.7974	0.0064	0.00576578	0.267
rs190823861	4	73505911	Appendicular lean mass	A	G	0.0466	-0.0345	0.0045	2.08882e-14		Total iron binding capacity	A	G	0.0524	0.0035	0.0105891	0.741
rs1933081	6	151651505	Appendicular lean mass	A	T	0.0834	0.0267	0.0034	5.32844e-15		Total iron binding capacity	A	T	0.072	0.006	0.00867177	0.489
rs199647708	2	125352195	Appendicular lean mass	A	G	0.3969	0.0114	0.0019	3.43297e-09		Total iron binding capacity	A	G	0.3231	0.0011	0.00503316	0.827
rs200091076	1	154598598	Appendicular lean mass	GT	G	0.6464	-0.0117	0.002	6.92405e-09		Total iron binding capacity	GT	G	0.7616	-0.0012	0.00722024	0.868
rs200439	1	6716083	Appendicular lean mass	C	A	0.2207	-0.0128	0.0023	1.51001e-08		Total iron binding capacity	C	A	0.215	-0.0033	0.00564752	0.559
rs2005172	17	61996255	Appendicular lean mass	C	A	0.6397	0.048	0.002	2.34963e-128		Total iron binding capacity	C	A	0.6443	-0.0033	0.00480258	0.492
rs201570119	2	112256320	Appendicular lean mass	C	T	0.2098	0.0194	0.0023	5.47646e-17		Total iron binding capacity	C	T	0.2161	-0.0049	0.00566428	0.387
rs2019203	17	36908672	Appendicular lean mass	A	C	0.4909	0.0189	0.0019	1.8412e-23		Total iron binding capacity	A	C	0.4799	-0.0036	0.0046316	0.437
rs2025609	1	67422990	Appendicular lean mass	G	C	0.8511	0.0186	0.0026	2.00217e-12		Total iron binding capacity	G	C	0.8379	-0.0053	0.00639182	0.407
rs2025808	1	184161757	Appendicular lean mass	A	C	0.2541	0.0122	0.0022	1.71601e-08		Total iron binding capacity	A	C	0.3057	0.0044	0.00511856	0.39
rs2035901	4	145521867	Appendicular lean mass	G	A	0.4679	0.024	0.0019	9.43192e-37		Total iron binding capacity	G	A	0.4916	-0.0082	0.00465272	0.078
rs2089111	12	91180019	Appendicular lean mass	G	C	0.267	-0.0172	0.0022	1.72584e-15		Total iron binding capacity	G	C	0.2468	0.0035	0.00532496	0.511
rs2101017	12	122306857	Appendicular lean mass	T	C	0.8695	-0.0223	0.0028	1.44411e-15		Total iron binding capacity	T	C	0.8496	-0.0073	0.00667339	0.274
rs2105333	6	158755437	Appendicular lean mass	G	T	0.6648	-0.019	0.002	1.70098e-21		Total iron binding capacity	G	T	0.6846	-0.0047	0.00499774	0.347
rs2112617	17	46977125	Appendicular lean mass	A	G	0.5294	-0.0167	0.0019	1.073e-18		Total iron binding capacity	A	G	0.5355	-0.0007	0.00452274	0.877
rs212526	1	21584941	Appendicular lean mass	C	T	0.6007	0.0214	0.0019	3.84326e-29		Total iron binding capacity	C	T	0.5979	-0.0044	0.00472754	0.352
rs2140619	7	114007270	Appendicular lean mass	G	A	0.4128	0.0113	0.0019	5.17798e-09		Total iron binding capacity	G	A	0.4143	-0.0026	0.00476107	0.585
rs2142331	8	116636719	Appendicular lean mass	T	C	0.6023	-0.0165	0.0019	1.37784e-17		Total iron binding capacity	T	C	0.6321	-0.0058	0.0047802	0.225
rs2142644	6	19053843	Appendicular lean mass	A	C	0.672	-0.0181	0.002	3.37287e-19		Total iron binding capacity	A	C	0.6423	-0.0022	0.00487821	0.652
rs2181834	10	102661251	Appendicular lean mass	T	G	0.5503	0.0254	0.0019	7.69485e-41		Total iron binding capacity	T	G	0.5615	-0.0009	0.0048572	0.853
rs2188805	7	93078400	Appendicular lean mass	C	A	0.3359	0.0114	0.002	2.003e-08		Total iron binding capacity	C	A	0.3489	0.0062	0.00488098	0.204
rs2194411	3	185548663	Appendicular lean mass	A	G	0.1283	0.0443	0.0029	2.43388e-54		Total iron binding capacity	A	G	0.1162	-0.0102	0.00724204	0.159
rs2212926	21	38066883	Appendicular lean mass	A	C	0.2106	-0.022	0.0023	7.74819e-21		Total iron binding capacity	A	C	0.1704	0.0019	0.00611448	0.756
rs2229840	12	124826462	Appendicular lean mass	T	C	0.1597	0.0341	0.0026	3.01509e-40		Total iron binding capacity	T	C	0.2008	-0.0111	0.00597034	0.063
rs2230033	21	39671476	Appendicular lean mass	A	G	0.5644	-0.0265	0.0019	3.48819e-43		Total iron binding capacity	A	G	0.5883	0.0049	0.00470823	0.298
rs2236096	20	3266319	Appendicular lean mass	C	T	0.2327	0.018	0.0023	1.28795e-15		Total iron binding capacity	C	T	0.3129	0.0025	0.00554342	0.652
rs2236406	9	98221861	Appendicular lean mass	C	T	0.3493	0.0394	0.002	1.25806e-87		Total iron binding capacity	C	T	0.4118	-0.005	0.00473516	0.291
rs2237485	7	50749870	Appendicular lean mass	A	G	0.2234	0.0191	0.0023	3.73422e-17		Total iron binding capacity	A	G	0.202	-0.0025	0.00566515	0.659
rs2240735	16	4027605	Appendicular lean mass	T	C	0.748	0.0189	0.0022	3.98566e-18		Total iron binding capacity	T	C	0.7726	-0.0032	0.00543485	0.556
rs2268718	6	52415023	Appendicular lean mass	T	C	0.2704	0.0141	0.0021	3.23594e-11		Total iron binding capacity	T	C	0.2752	-0.0034	0.00529756	0.521
rs2270894	3	9975386	Appendicular lean mass	G	C	0.2034	-0.0332	0.0024	1.25401e-42		Total iron binding capacity	G	C	0.2409	-0.0009	0.00563031	0.873
rs2274351	10	104264107	Appendicular lean mass	T	C	0.5433	0.017	0.0019	3.0662e-19		Total iron binding capacity	T	C	0.4796	0.0025	0.00469	0.594
rs2283200	11	2729340	Appendicular lean mass	T	C	0.0559	-0.0281	0.0042	1.48115e-11		Total iron binding capacity	T	C	0.0543	0.0065	0.010201	0.524
rs2289629	17	27959903	Appendicular lean mass	A	G	0.3451	-0.0148	0.002	8.02047e-14		Total iron binding capacity	A	G	0.3811	0.0004	0.00522693	0.939
rs2296316	14	65520246	Appendicular lean mass	C	T	0.4643	-0.0192	0.0019	1.58891e-23		Total iron binding capacity	C	T	0.4826	0.0041	0.00467026	0.38
rs2303423	4	38120029	Appendicular lean mass	C	T	0.1095	0.0168	0.003	2.64399e-08		Total iron binding capacity	C	T	0.0941	-0.0067	0.00764792	0.381
rs2305141	2	233684402	Appendicular lean mass	G	A	0.5961	0.0183	0.0019	1.07498e-21		Total iron binding capacity	G	A	0.5993	-0.0076	0.00472858	0.108
rs2324154	4	24027226	Appendicular lean mass	A	C	0.5096	0.015	0.0019	1.91602e-15		Total iron binding capacity	A	C	0.5223	0.0017	0.00476027	0.721
rs234640	1	184867830	Appendicular lean mass	T	C	0.5142	-0.0131	0.0019	3.86812e-12		Total iron binding capacity	T	C	0.5101	0.0057	0.00464726	0.22
rs2347808	18	2750856	Appendicular lean mass	A	G	0.5139	-0.0125	0.0019	5.78762e-11		Total iron binding capacity	A	G	0.4551	0.0093	0.00464999	0.0455
rs2362487	10	126208402	Appendicular lean mass	G	C	0.2473	0.0154	0.0022	3.57026e-12		Total iron binding capacity	G	C	0.2426	0.0012	0.00545865	0.826
rs2390669	2	169091942	Appendicular lean mass	C	A	0.1289	0.0174	0.0028	6.996e-10		Total iron binding capacity	C	A	0.1307	0.01	0.00689555	0.147
rs244711	5	176509193	Appendicular lean mass	T	C	0.686	0.0279	0.0022	1.54383e-37		Total iron binding capacity	T	C	0.7166	0.001	0.00536	0.852
rs2454390	12	103255613	Appendicular lean mass	C	T	0.8459	-0.0176	0.0026	1.7398e-11		Total iron binding capacity	C	T	0.8655	-0.0052	0.00657475	0.429
rs246177	16	14380768	Appendicular lean mass	T	C	0.3681	0.0214	0.002	2.03517e-27		Total iron binding capacity	T	C	0.4078	-0.0009	0.00466448	0.847
rs2490302	10	37702435	Appendicular lean mass	A	T	0.9137	0.0221	0.0034	6.23735e-11		Total iron binding capacity	A	T	0.9179	0.0015	0.00820827	0.855
rs249677	5	141539339	Appendicular lean mass	A	C	0.6333	-0.0109	0.002	2.40298e-08		Total iron binding capacity	A	C	0.6305	-0.0052	0.00482341	0.281
rs2521349	17	67503501	Appendicular lean mass	A	G	0.3847	0.0155	0.0019	2.01419e-15		Total iron binding capacity	A	G	0.3661	0.0005	0.00491674	0.919
rs2578565	5	5460569	Appendicular lean mass	T	C	0.6575	-0.0141	0.002	1.37404e-12		Total iron binding capacity	T	C	0.6517	0.0047	0.00486498	0.334
rs2592208	17	67408873	Appendicular lean mass	A	C	0.513	-0.0124	0.0019	5.51696e-11		Total iron binding capacity	A	C	0.5436	-0.0048	0.00464086	0.301
rs2663126	15	99563857	Appendicular lean mass	A	G	0.6905	-0.0139	0.0021	1.35613e-11		Total iron binding capacity	A	G	0.6936	-0.0005	0.00517301	0.923
rs2676298	17	62726707	Appendicular lean mass	T	C	0.853	-0.0269	0.0027	2.38506e-23		Total iron binding capacity	T	C	0.7964	0.0064	0.00606101	0.291
rs2717008	2	58149158	Appendicular lean mass	C	T	0.3835	-0.0127	0.0019	4.9877e-11		Total iron binding capacity	C	T	0.3594	-0.0037	0.00477065	0.438
rs2748501	6	146312258	Appendicular lean mass	A	G	0.4395	-0.0195	0.0019	1.31099e-24		Total iron binding capacity	A	G	0.4856	0.0073	0.00468253	0.119
rs2754255	6	88393572	Appendicular lean mass	G	A	0.2245	-0.0153	0.0023	1.04689e-11		Total iron binding capacity	G	A	0.2736	0.0053	0.00539603	0.326
rs2763263	6	168814392	Appendicular lean mass	A	T	0.2445	-0.017	0.0022	1.37088e-14		Total iron binding capacity	A	T	0.2874	-0.0016	0.00528305	0.762
rs2764264	6	108934461	Appendicular lean mass	T	C	0.6954	0.0203	0.0021	5.07341e-23		Total iron binding capacity	T	C	0.7218	-0.0091	0.00512155	0.0756
rs2788213	6	703249	Appendicular lean mass	A	G	0.7104	0.0123	0.0021	3.79603e-09		Total iron binding capacity	A	G	0.7163	0.0063	0.00522593	0.228
rs2789365	1	235515534	Appendicular lean mass	T	C	0.4807	-0.0145	0.0019	1.14209e-14		Total iron binding capacity	T	C	0.4926	0.0008	0.00470553	0.865
rs2807339	1	22578063	Appendicular lean mass	C	T	0.7586	0.0162	0.0022	1.23994e-13		Total iron binding capacity	C	T	0.8006	-0.0038	0.00564705	0.501
rs2812208	13	50707087	Appendicular lean mass	C	G	0.021	0.1156	0.0066	5.50681e-68		Total iron binding capacity	C	G	0.0205	-0.0312	0.0162193	0.0544
rs28379706	22	50728062	Appendicular lean mass	C	T	0.3931	0.0114	0.002	4.49004e-09		Total iron binding capacity	C	T	0.3852	0.0063	0.00480704	0.19
rs28485212	17	63550026	Appendicular lean mass	T	C	0.1494	-0.0188	0.0027	1.24194e-12		Total iron binding capacity	T	C	0.104	0.0091	0.00703772	0.196
rs28529055	14	92428216	Appendicular lean mass	T	G	0.4368	-0.0147	0.0019	1.87888e-14		Total iron binding capacity	T	G	0.4897	-0.003	0.00458594	0.513
rs28592876	12	123866429	Appendicular lean mass	A	G	0.2051	0.03	0.0023	9.08657e-38		Total iron binding capacity	A	G	0.2482	-0.002	0.00560032	0.721
rs28678024	14	25937161	Appendicular lean mass	G	A	0.2854	-0.0119	0.0021	1.89898e-08		Total iron binding capacity	G	A	0.3061	-0.0042	0.00509775	0.41
rs2871865	15	99194896	Appendicular lean mass	G	C	0.1159	-0.0493	0.003	3.40408e-62		Total iron binding capacity	G	C	0.0967	-0.0015	0.00762274	0.844
rs28736838	1	120148713	Appendicular lean mass	T	C	0.3017	-0.0117	0.002	1.06999e-08		Total iron binding capacity	T	C	0.3056	-0.0045	0.00503017	0.371
rs2885697	1	41544279	Appendicular lean mass	T	G	0.665	-0.0323	0.002	9.20662e-60		Total iron binding capacity	T	G	0.64	0.0057	0.00488214	0.243
rs291979	10	121129797	Appendicular lean mass	A	G	0.2289	0.0242	0.0023	6.75616e-27		Total iron binding capacity	A	G	0.23	-0.0065	0.00548503	0.236
rs2923411	8	42455206	Appendicular lean mass	C	T	0.5946	0.0127	0.0019	4.7698e-11		Total iron binding capacity	C	T	0.6279	-0.0019	0.00479626	0.692
rs2925155	8	75886297	Appendicular lean mass	T	C	0.2612	-0.015	0.0022	5.46638e-12		Total iron binding capacity	T	C	0.2678	-0.0011	0.00515418	0.831
rs293517	6	83662455	Appendicular lean mass	C	T	0.7011	-0.013	0.0021	2.80401e-10		Total iron binding capacity	C	T	0.7047	0.0027	0.00513465	0.599
rs2971857	2	234369487	Appendicular lean mass	A	G	0.5752	-0.0119	0.0019	3.69999e-10		Total iron binding capacity	A	G	0.6306	0.0004	0.00483014	0.934
rs301807	1	8484823	Appendicular lean mass	G	A	0.5815	-0.0144	0.0019	2.52581e-14		Total iron binding capacity	G	A	0.5927	0.0017	0.00463861	0.714
rs3033487	1	227731073	Appendicular lean mass	TCC	T	0.8119	0.0153	0.0024	1.93402e-10		Total iron binding capacity	TCC	T	0.8127	-0.0018	0.00773552	0.816
rs3063063	2	183231361	Appendicular lean mass	TGAA	T	0.6862	-0.0182	0.002	2.56685e-19		Total iron binding capacity	TGAA	T	0.712	0.0007	0.00497034	0.888
rs3103223	4	42402721	Appendicular lean mass	C	T	0.7397	0.0126	0.0022	6.01797e-09		Total iron binding capacity	C	T	0.757	0.0026	0.00547713	0.635
rs310796	12	77453226	Appendicular lean mass	T	G	0.6811	0.0142	0.002	2.53396e-12		Total iron binding capacity	T	G	0.6654	-0.0058	0.00495725	0.242
rs3116194	2	233061266	Appendicular lean mass	A	T	0.0978	-0.0295	0.0032	8.29469e-21		Total iron binding capacity	A	T	0.0853	0.0021	0.00808241	0.795
rs3116602	13	51111355	Appendicular lean mass	G	T	0.2153	-0.0612	0.0023	9.52796e-155		Total iron binding capacity	G	T	0.2145	-0.0046	0.00566756	0.417
rs31196	5	158300798	Appendicular lean mass	A	C	0.5724	-0.0107	0.0019	2.071e-08		Total iron binding capacity	A	C	0.6176	0.0039	0.00470342	0.407
rs3205136	9	136126631	Appendicular lean mass	A	C	0.0952	-0.0184	0.0033	1.84999e-08		Total iron binding capacity	A	C	0.0989	0.0086	0.00781277	0.271
rs331917	5	98158524	Appendicular lean mass	G	A	0.5803	-0.0127	0.0019	3.5416e-11		Total iron binding capacity	G	A	0.5036	0.0074	0.00466921	0.113
rs332116	10	28926099	Appendicular lean mass	T	C	0.2804	-0.0206	0.0021	2.88602e-22		Total iron binding capacity	T	C	0.2683	0.0024	0.00522505	0.646
rs336630	3	18607538	Appendicular lean mass	T	C	0.43	-0.0106	0.0019	2.89701e-08		Total iron binding capacity	T	C	0.4091	0.0017	0.00483251	0.725
rs33973388	18	46611842	Appendicular lean mass	T	G	0.4353	0.0249	0.0019	1.44611e-38		Total iron binding capacity	T	G	0.4435	-0.0042	0.00465577	0.367
rs33986149	5	88270485	Appendicular lean mass	CA	C	0.3883	-0.0154	0.0019	2.22998e-15		Total iron binding capacity	CA	C	0.37	-0.0058	0.00633627	0.36
rs34287	5	67585143	Appendicular lean mass	A	G	0.341	0.0187	0.002	1.17193e-20		Total iron binding capacity	A	G	0.3805	0.0071	0.00483525	0.142
rs34312629	3	24079795	Appendicular lean mass	G	C	0.2613	-0.017	0.0021	2.12324e-15		Total iron binding capacity	G	C	0.2513	0.0009	0.00513988	0.861
rs34338597	12	106301580	Appendicular lean mass	G	A	0.3832	-0.0112	0.0019	7.88007e-09		Total iron binding capacity	G	A	0.3592	0.0063	0.00483962	0.193
rs34345560	11	69081998	Appendicular lean mass	A	G	0.1952	0.0219	0.0024	7.09741e-20		Total iron binding capacity	A	G	0.1881	0.003	0.00588151	0.61
rs34390533	3	184030838	Appendicular lean mass	A	C	0.248	-0.0257	0.0022	6.69114e-32		Total iron binding capacity	A	C	0.2163	-0.0013	0.00571316	0.82
rs34517439	1	78450517	Appendicular lean mass	A	C	0.1221	0.0421	0.0029	5.8023e-48		Total iron binding capacity	A	C	0.1309	0.0032	0.00688314	0.642
rs34522021	9	23350420	Appendicular lean mass	T	C	0.4547	0.0126	0.0019	3.37598e-11		Total iron binding capacity	T	C	0.4497	0.0065	0.00463717	0.161
rs34654458	1	150546790	Appendicular lean mass	ATTT	A	0.5784	-0.0191	0.0019	5.71742e-24		Total iron binding capacity	ATTT	A	0.587	-0.0006	0.00628955	0.924
rs34776209	7	23513093	Appendicular lean mass	T	C	0.2475	-0.0317	0.0022	1.77787e-47		Total iron binding capacity	T	C	0.2198	0.0099	0.0054697	0.0703
rs34879158	20	32300634	Appendicular lean mass	C	A	0.263	-0.0363	0.0022	1.54917e-63		Total iron binding capacity	C	A	0.2101	0.0102	0.00546747	0.0621
rs35073631	18	22696964	Appendicular lean mass	C	T	0.4331	0.0112	0.0019	5.92298e-09		Total iron binding capacity	C	T	0.4437	-0.0014	0.00456332	0.759
rs350832	19	4069426	Appendicular lean mass	A	G	0.7709	-0.0165	0.0023	3.44112e-13		Total iron binding capacity	A	G	0.7786	-0.0033	0.00563318	0.558
rs35223841	2	144053000	Appendicular lean mass	GAA	G	0.3891	0.0106	0.0019	4.24698e-08		Total iron binding capacity	GAA	G	0.4098	0.0035	0.00630806	0.579
[truncated: 2,288 more rows]

## Sheet: Supplementary Table 2
Supplementary Table 2 Sex-specific genetically causal associations between iron status and appendicular lean mass
Outcomes	Exposures	Method	IVs	Exposures' samplesize	R2(%)	F-statistics	Beta	95% CI	P-value
Appendicular lean mass(female)	Ferritin(female)	Inverse variance weighted	14	146349	0.669243	70.0008	-0.0255096	-0.07, 0.019	0.258278
		MR Egger					-0.0164703	-0.112, 0.079	0.741777
		Weighted median					-0.0138963	-0.068, 0.04	0.61317
	Iron(female)	Inverse variance weighted	6	103870	1.85951	324.233	-0.035613	-0.085, 0.014	0.155538
		MR Egger					-0.0600513	-0.147, 0.027	0.248809
		Weighted median					-0.0508373	-0.087, -0.015	0.00560168
	Transferrin saturation(female)	Inverse variance weighted	5	82522	1.44398	239.805	-0.0233777	-0.061, 0.015	0.228421
		MR Egger					0.0336435	-0.056, 0.124	0.517021
		Weighted median					-0.0263696	-0.055, 0.002	0.070513
	Total iron binding capacity(female)	Inverse variance weighted	6	85083	3.41952	492.165	0.0315033	-3.9×10-4, 0.063	0.0528303
		MR Egger					0.0290528	-0.025, 0.083	0.348259
		Weighted median					0.0302197	0.017, 0.043	5.51768e-06
Appendicular lean mass(male)	Ferritin(male)	Inverse variance weighted	13	114267	0.962088	84.6539	0.037	-0.01, 0.084	0.123
		MR Egger					0.077	-0.014, 0.167	0.126
		Weighted median					0.04	-0.011, 0.091	0.128
	Iron(male)	Inverse variance weighted	5	70873	2.15411	307.827	0.0108781	-0.022, 0.044	0.514577
		MR Egger					-0.0169716	-0.069, 0.035	0.568182
		Weighted median					0.0140581	-0.016, 0.044	0.353062
	Transferrin saturation(male)	Inverse variance weighted	5	58218	3.93719	466.368	-0.00548324	-0.031, 0.02	0.668002
		MR Egger					-0.00310322	-0.048, 0.042	0.900484
		Weighted median					-0.00699838	-0.027, 0.013	0.496843
	Total iron binding capacity(male)	Inverse variance weighted	2	59940	1.71194	521.468	0.0118769	-0.012, 0.036	0.335303
		MR Egger					NA	NA	NA
		Weighted median					NA	NA	NA
Abbreviations: NA=Not available

## Sheet: Supplementary Table 3
Supplementary Table 3. Heterogeneity and pleiotropy evaluations for genetically causal associations of iron status with sacopenia related triats.
Exposures	Outcomes	Pleiotropy				Heterogeneity
		egger_intercept	se	pval		method	Q	Q_pval
Ferrintin	appendicular lean mass	0.000710696	0.000813034	0.38877		MR Egger	31.925	0.42
						Inverse variance weighted	32.712	0.432
	hand grip strength (left)	-0.000554244	0.000556877	0.325173		MR Egger	50.509	0.201
						Inverse variance weighted	51.673	0.199
	hand grip strength (right)	-0.000553464	0.000534264	0.306022		MR Egger	46.355	0.336
						Inverse variance weighted	47.512	0.332
	Low hand grip strength	0.000562298	0.00296728	0.850593		MR Egger	57.399	0.07
						Inverse variance weighted	57.447	0.084
	Walking pace	0.000283023	0.000492409	0.56844		MR Egger	54.309	0.116
						Inverse variance weighted	54.726	0.129
Serum iron	appendicular lean mass	0.00107387	0.00138119	0.447551		MR Egger	25.15	0.091
						Inverse variance weighted	26.044	0.099
	hand grip strength (left)	6.96621e-05	0.000672939	0.918489		MR Egger	26.731	0.222
						Inverse variance weighted	26.744	0.267
	hand grip strength (right)	0.000822299	0.000637636	0.21121		MR Egger	19.294	0.566
						Inverse variance weighted	20.957	0.523
	Low hand grip strength	-0.0035042	0.00431815	0.426179		MR Egger	21.356	0.437
						Inverse variance weighted	22.026	0.458
	Walking pace	-0.000517436	0.000611322	0.40686		MR Egger	26.62	0.184
						Inverse variance weighted	27.528	0.192
Total iron binding capacity	appendicular lean mass	0.00114572	0.00108387	0.308382		MR Egger	15.883	0.321
						Inverse variance weighted	17.15	0.31
	hand grip strength (left)	-0.0014695	0.000750208	0.0658161		MR Egger	10.218	0.925
						Inverse variance weighted	14.055	0.78
	hand grip strength (right)	-0.00104349	0.000725348	0.165729		MR Egger	20.77	0.411
						Inverse variance weighted	22.919	0.348
	Low hand grip strength	0.00383191	0.0035993	0.296474		MR Egger	40.194	0.049
						Inverse variance weighted	41.882	0.044
	Walking pace	-0.000757893	0.000570163	0.198729		MR Egger	20.503	0.427
						Inverse variance weighted	22.314	0.382
Transferrin saturation	appendicular lean mass	0.000478388	0.00101362	0.642957		MR Egger	26.571	0.065
						Inverse variance weighted	26.919	0.081
	hand grip strength (left)	5.90448e-07	0.000676738	0.999311		MR Egger	31.864	0.13
						Inverse variance weighted	31.864	0.162
	hand grip strength (right)	0.000693979	0.000680164	0.317756		MR Egger	32.091	0.125
						Inverse variance weighted	33.483	0.119
	Low hand grip strength	-0.00290863	0.00294875	0.33378		MR Egger	20.449	0.671
						Inverse variance weighted	21.421	0.669
	Walking pace	-0.000188199	0.000554305	0.738145		MR Egger	18.81	0.404
						Inverse variance weighted	18.93	0.461

## Sheet: Supplementary Table 4
Supplementary Table 4. Heterogeneity and pleiotropy evaluations for genetically causal associations of iron status with sacopenia related triats.
Exposures	Outcomes	Pleiotropy				Heterogeneity
		egger_intercept	se	pval		method	Q	Q_pval
Appendicular lean mass	Ferrintin	0.00016752	0.00041751	0.688407		MR Egger	525.121	0.575877
						Inverse variance weighted	525.282	0.585938
	Serum iron	0.000298835	0.000466657	0.522187		MR Egger	458.812	0.999754
						Inverse variance weighted	459.222	0.999769
	Total iron binding capacity	0.000440579	0.000548523	0.422199		MR Egger	494.723	0.963891
						Inverse variance weighted	495.369	0.964656
	Transferrin saturation	-0.000664623	0.000515457	0.197792		MR Egger	427.151	0.999996
						Inverse variance weighted	428.814	0.999995
Hand grip strength (left)	Ferrintin	-0.000350901	0.00136533	0.797553		MR Egger	154.389	0.176033
						Inverse variance weighted	154.462	0.190591
	Serum iron	-9.72674e-05	0.00153399	0.949541		MR Egger	102.835	0.943196
						Inverse variance weighted	102.839	0.950211
	Total iron binding capacity	-0.000470042	0.00188607	0.803555		MR Egger	165.767	0.0755659
						Inverse variance weighted	165.84	0.0835682
	Transferrin saturation	0.000970774	0.00172856	0.575244		MR Egger	163.6	0.15152
						Inverse variance weighted	163.954	0.160682
Hand grip strength (right)	Ferrintin	0.00109586	0.00133142	0.411781		MR Egger	168.579	0.130035
						Inverse variance weighted	169.346	0.13343
	Serum iron	-0.000250162	0.00140562	0.858967		MR Egger	181.964	0.134958
						Inverse variance weighted	182	0.146728
	Total iron binding capacity	-0.000408388	0.00172113	0.812752		MR Egger	185.137	0.0554732
						Inverse variance weighted	185.203	0.061501
	Transferrin saturation	-0.00155864	0.00157373	0.323458		MR Egger	178.405	0.165059
						Inverse variance weighted	179.492	0.164639
Low hand grip strength	Ferrintin	-0.00829576	0.00382974	0.0511468		MR Egger	13.4753	0.335462
						Inverse variance weighted	18.7443	0.131248
	Serum iron	-0.00314464	0.00477257	0.524841		MR Egger	12.8107	0.234451
						Inverse variance weighted	13.3668	0.270027
	Total iron binding capacity	0.0144413	0.00530582	0.0235389		MR Egger	7.52453	0.582678
						Inverse variance weighted	14.9327	0.134537
	Transferrin saturation	-0.00580388	0.00539045	0.301192		MR Egger	18.7931	0.129661
						Inverse variance weighted	20.4689	0.116036
Walking pace	Ferrintin	0.00124695	0.00236055	0.599925		MR Egger	50.9789	0.250186
						Inverse variance weighted	51.295	0.273881
	Serum iron	-0.00177859	0.00276552	0.5232		MR Egger	52.8135	0.293456
						Inverse variance weighted	53.2686	0.313409
	Total iron binding capacity	0.001403	0.00337729	0.679575		MR Egger	64.5235	0.0966485
						Inverse variance weighted	64.7418	0.110463
	Transferrin saturation	-0.00436347	0.00321019	0.180045		MR Egger	62.5553	0.128707
						Inverse variance weighted	64.8215	0.109196

## Sheet: Supplementary Table 5
Supplementary Table 5. Sex-specific heterogeneity and pleiotropy evaluation results for genetically causal associations between iron status and appendicular lean mass
Exposures	Outcomes	Pleiotropy				Heterogeneity
		egger_intercept	se	pval		method	Q	Q_pval
Ferrintin (female)	appendicular lean mass (female)	-0.000505117	0.00239435	0.836457		MR Egger	21.4229	0.0445204
						Inverse variance weighted	21.5023	0.0635688
Serum iron (female)	appendicular lean mass (female)	0.00321071	0.00469938	0.531989		MR Egger	23.2922	0.000110695
						Inverse variance weighted	26.0103	8.88267e-05
Total iron binding capacity (female)	appendicular lean mass (female)	0.000756221	0.00631866	0.910506		MR Egger	34.3205	6.40489e-07
						Inverse variance weighted	34.4434	1.94282e-06
Transferrin saturation (female)	appendicular lean mass (female)	-0.00648348	0.00482058	0.271277		MR Egger	6.15368	0.104368
						Inverse variance weighted	9.86417	0.0427789
Ferrintin (male)	appendicular lean mass (male)	-0.0028024	0.0027853	0.33597		MR Egger	22.5509	0.0204362
						Inverse variance weighted	24.6262	0.0166967
Serum iron (male)	appendicular lean mass (male)	0.00429174	0.00332718	0.287521		MR Egger	5.43281	0.142713
						Inverse variance weighted	8.44595	0.0765427
Total iron binding capacity (male)	appendicular lean mass (male)	NA	NA	NA		MR Egger	NA	NA
						Inverse variance weighted	0.00709685	0.932863
Transferrin saturation (male)	appendicular lean mass (male)	-0.000523742	0.00384055	0.900165		MR Egger	8.87701	0.0309716
						Inverse variance weighted	8.93204	0.0628208
Abbreviations: NA=Not available

## Sheet: Supplementary Table 6
Supplementary Table 6 Causal effects of iron status on sarcopenia-related traits adjusted for physical activity in MVMR model
Exposures	Outcomes	nSNP	Beta	95% CI	pval
ferrintin	Appendicular lean mass	60	-0.053757	-0.092, -0.015	0.00596441
Physical activity		60	0.0389379	-0.136, 0.213	0.661775
ferrintin	Hand grip strength (left)	60	-0.00788929	-0.027, 0.011	0.410322
Physical activity		60	-0.0117625	-0.097, 0.073	0.786833
ferrintin	Hand grip strength (right)	60	-0.0118718	-0.028, 0.004	0.153898
Physical activity		60	-0.0540164	-0.128, 0.02	0.152942
ferrintin	Low hand grip strength	59	-0.0290547	-0.115, 0.057	0.507372
Physical activity		59	-0.104992	-0.493, 0.283	0.595962
ferrintin	Usual walking pace	60	-0.00205335	-0.019, 0.015	0.809294
Physical activity		60	0.0913589	0.016, 0.167	0.0180312
iron	Appendicular lean mass	39	-0.000343934	-0.037, 0.037	0.985422
Physical activity		39	0.0310245	-0.131, 0.193	0.70732
iron	Hand grip strength (left)	38	-0.00615843	-0.024, 0.012	0.503645
Physical activity		38	0.0307713	-0.048, 0.109	0.441375
iron	Hand grip strength (right)	38	-0.00967387	-0.024, 0.005	0.193863
Physical activity		38	0.00918863	-0.054, 0.073	0.776166
iron	Low hand grip strength	39	-0.0326862	-0.117, 0.051	0.44506
Physical activity		39	-0.118343	-0.484, 0.247	0.526029
iron	Usual walking pace	38	0.00480923	-0.014, 0.024	0.62484
Physical activity		38	0.0390469	-0.045, 0.123	0.360514
TSAT	Appendicular lean mass	41	0.0110991	-0.008, 0.03	0.261946
Physical activity		41	0.0706344	-0.043, 0.184	0.223317
TSAT	Hand grip strength (left)	41	0.00474514	-0.009, 0.019	0.501234
Physical activity		41	0.0345024	-0.046, 0.115	0.402415
TSAT	Hand grip strength (right)	41	-0.000340473	-0.013, 0.012	0.956539
Physical activity		41	0.00757789	-0.064, 0.079	0.835477
TSAT	Low hand grip strength	41	-0.00559466	-0.064, 0.053	0.851009
Physical activity		41	-0.0729251	-0.414, 0.268	0.675172
TSAT	Usual walking pace	41	-0.000291062	-0.015, 0.014	0.968735
Physical activity		41	0.0406668	-0.044, 0.126	0.348546
TIBC	Appendicular lean mass	44	-0.0331708	-0.072, 0.005	0.0898934
Physical activity		44	0.0823792	-0.127, 0.292	0.440067
TIBC	Hand grip strength (left)	44	-0.00574531	-0.026, 0.014	0.575534
Physical activity		44	0.0104712	-0.099, 0.12	0.851541
TIBC	Hand grip strength (right)	44	-0.00203592	-0.02, 0.016	0.821297
Physical activity		44	-0.0101094	-0.106, 0.086	0.837045
TIBC	Low hand grip strength	44	0.0133971	-0.061, 0.088	0.724897
Physical activity		44	-0.0998866	-0.506, 0.307	0.630007
TIBC	Usual walking pace	44	0.00635971	-0.011, 0.024	0.470982
Physical activity		44	0.0409939	-0.053, 0.135	0.394192

## Sheet: Supplementary Table 7
Supplementary Table 7 Instrumental variables used in MVMR analysis of iron-related biomarkers and appendicular lean mass
SNP	Other allele	Effect allele	EAF	Beta	Se	P	Phenotype
rs10263500	C	T	0.4605	-0.0006	0.885	0.00414841	iron
rs10263500	C	T	0.4605	0.0021	0.641	0.00450353	transferrin saturation
rs10263500	C	T	0.4605	0.0225	6.59e-11	0.00344579	ferrintin
rs10421599	G	A	0.2051	-0.0295	1.46e-09	0.00487706	iron
rs10421599	G	A	0.2051	-0.03	4.95e-08	0.00550146	transferrin saturation
rs10421599	G	A	0.2051	-0.0003	0.945	0.00434865	ferrintin
rs10801913	G	A	0.3004	0.0101	0.02	0.00434157	iron
rs10801913	G	A	0.3004	0.0222	6.53e-06	0.00492408	transferrin saturation
rs10801913	G	A	0.3004	0.0237	2.63e-10	0.0037505	ferrintin
rs114708114	C	T	0.0282	0.1412	7.52e-32	0.0120225	iron
rs114708114	C	T	0.0282	0.1608	4.03e-32	0.0136302	transferrin saturation
rs114708114	C	T	0.0282	0.0535	6.99e-07	0.0107827	ferrintin
rs115314215	C	T	0.0653	-0.025	0.00328	0.00850282	iron
rs115314215	C	T	0.0653	-0.0559	1.2e-08	0.00980749	transferrin saturation
rs115314215	C	T	0.0653	-0.0149	0.0465	0.00748433	ferrintin
rs116272812	T	C	0.1181	0.1543	8.09e-142	0.00608579	iron
rs116272812	T	C	0.1181	0.2459	1e-200	0.00685708	transferrin saturation
rs116272812	T	C	0.1181	0.062	1.14e-31	0.00529486	ferrintin
rs11634990	T	C	0.1708	0.0021	0.698	0.00541207	iron
rs11634990	T	C	0.1708	-0.0055	0.364	0.00605881	transferrin saturation
rs11634990	T	C	0.1708	-0.0265	9.4e-09	0.00461575	ferrintin
rs117718169	C	T	0.0326	-0.0718	3.28e-11	0.010824	iron
rs117718169	C	T	0.0326	-0.0694	9.82e-09	0.0121036	transferrin saturation
rs117718169	C	T	0.0326	-0.002	0.834	0.00954316	ferrintin
rs117753190	C	G	0.0283	0.0727	3.37e-10	0.0115751	iron
rs117753190	C	G	0.0283	0.0503	0.000114	0.0130355	transferrin saturation
rs117753190	C	G	0.0283	-0.012	0.223	0.00984745	ferrintin
rs12419620	T	G	0.1621	-0.004	0.457	0.00537782	iron
rs12419620	T	G	0.1621	-0.0066	0.281	0.00612202	transferrin saturation
rs12419620	T	G	0.1621	-0.0312	3.43e-11	0.00470814	ferrintin
rs12478088	A	G	0.3885	0.0085	0.0384	0.00410517	iron
rs12478088	A	G	0.3885	0.0263	1.75e-08	0.00466721	transferrin saturation
rs12478088	A	G	0.3885	0.0173	1.08e-06	0.00354765	ferrintin
rs1250244	C	G	0.3476	-0.012	0.00528	0.00430195	iron
rs1250244	C	G	0.3476	-0.0107	0.0293	0.00490955	transferrin saturation
rs1250244	C	G	0.3476	-0.0247	3.56e-11	0.00373037	ferrintin
rs12633819	A	G	0.3879	0.0258	5.34e-10	0.00415541	iron
rs12633819	A	G	0.3879	0.0285	1.66e-09	0.00472793	transferrin saturation
rs12633819	A	G	0.3879	0.0066	0.0671	0.00360458	ferrintin
rs12730935	G	A	0.4149	0.0264	8.09e-11	0.00406222	iron
rs12730935	G	A	0.4149	0.0224	1.12e-06	0.00460026	transferrin saturation
rs12730935	G	A	0.4149	0.0012	0.734	0.00353139	ferrintin
rs12916360	G	T	0.1601	0.0001	0.989	0.00725327	iron
rs12916360	G	T	0.1601	-0.0002	0.974	0.00613649	transferrin saturation
rs12916360	G	T	0.1601	-0.027	1.98e-08	0.00480963	ferrintin
rs12975762	A	G	0.328	-0.0289	1.7e-11	0.00429439	iron
rs12975762	A	G	0.328	-0.032	5.83e-11	0.00488696	transferrin saturation
rs12975762	A	G	0.328	-0.011	0.00308	0.00371667	ferrintin
rs12979144	G	A	0.3689	0.0062	0.131	0.0041055	iron
rs12979144	G	A	0.3689	0.0112	0.0162	0.00465817	transferrin saturation
rs12979144	G	A	0.3689	0.0197	2.68e-08	0.00354243	ferrintin
rs13007705	C	T	0.3745	0.0289	2.01e-12	0.00410874	iron
rs13007705	C	T	0.3745	0.0331	1.1e-12	0.00465059	transferrin saturation
rs13007705	C	T	0.3745	0.0145	4.55e-05	0.003556	ferrintin
rs139770254	T	C	0.0986	-0.0269	0.000674	0.0079119	iron
rs139770254	T	C	0.0986	-0.0388	4.17e-05	0.00946837	transferrin saturation
rs139770254	T	C	0.0986	-0.0844	2.52e-38	0.00652008	ferrintin
rs140393761	A	G	0.0199	0.1057	3.34e-13	0.0145194	iron
rs140393761	A	G	0.0199	0.1343	5.83e-16	0.016595	transferrin saturation
rs140393761	A	G	0.0199	0.0561	1.62e-05	0.0130111	ferrintin
rs143553568	C	T	0.2674	-0.0158	0.00101	0.00480575	iron
rs143553568	C	T	0.2674	-0.0376	1.16e-11	0.00554155	transferrin saturation
rs143553568	C	T	0.2674	0.0048	0.252	0.00419029	ferrintin
rs143922167	G	A	0.015	0.0012	0.94	0.0159426	iron
rs143922167	G	A	0.015	-0.0121	0.507	0.0182362	transferrin saturation
rs143922167	G	A	0.015	0.1148	7.69e-16	0.0142449	ferrintin
rs161044	C	T	0.0415	0.0108	0.24	0.00919159	iron
rs161044	C	T	0.0415	0.0219	0.0318	0.0102007	transferrin saturation
rs161044	C	T	0.0415	0.0731	1.25e-19	0.00806429	ferrintin
rs17050272	G	A	0.4169	0.0026	0.522	0.00406081	iron
rs17050272	G	A	0.4169	0.0127	0.00563	0.00458718	transferrin saturation
rs17050272	G	A	0.4169	0.0208	4.13e-09	0.00353808	ferrintin
rs17112021	T	G	0.2784	0.0066	0.144	0.00451728	iron
rs17112021	T	G	0.2784	0.009	0.0812	0.00516125	transferrin saturation
rs17112021	T	G	0.2784	0.0244	7.66e-10	0.00396631	ferrintin
rs17476364	T	C	0.0948	0.0231	0.0005	0.00663649	iron
rs17476364	T	C	0.0948	0.0219	0.00336	0.00746745	transferrin saturation
rs17476364	T	C	0.0948	0.0431	3.57e-14	0.00568919	ferrintin
rs1894692	A	G	0.019	0.0528	0.000232	0.0143426	iron
rs1894692	A	G	0.019	0.0837	2.22e-07	0.0161586	transferrin saturation
rs1894692	A	G	0.019	0.1472	1.63e-37	0.0114996	ferrintin
rs1958078	C	A	0.133	-0.0321	2.48e-08	0.00575819	iron
rs1958078	C	A	0.133	-0.0336	2.05e-07	0.00646807	transferrin saturation
rs1958078	C	A	0.133	-0.0072	0.152	0.00502617	ferrintin
rs2008598	A	G	0.3355	-0.0077	0.071	0.0042648	iron
rs2008598	A	G	0.3355	-0.0067	0.165	0.00482552	transferrin saturation
rs2008598	A	G	0.3355	-0.0205	2.95e-08	0.00369744	ferrintin
rs2529440	C	T	0.4503	0.0036	0.379	0.00409212	iron
rs2529440	C	T	0.4503	0.0003	0.955	0.00531641	transferrin saturation
rs2529440	C	T	0.4503	-0.0346	4.6e-23	0.00349848	ferrintin
rs2595582	G	A	0.4151	-0.0058	0.155	0.0040785	iron
rs2595582	G	A	0.4151	-0.0058	0.208	0.00460652	transferrin saturation
rs2595582	G	A	0.4151	-0.0195	2.75e-08	0.00350931	ferrintin
rs28487964	T	A	0.037	-0.0408	0.000184	0.010909	iron
rs28487964	T	A	0.037	-0.0692	3.05e-08	0.0124943	transferrin saturation
rs28487964	T	A	0.037	-0.0487	3.23e-07	0.00953125	ferrintin
rs28715334	G	T	0.2041	0.0153	0.00211	0.00497675	iron
rs28715334	G	T	0.2041	0.0145	0.01	0.00562925	transferrin saturation
rs28715334	G	T	0.2041	0.025	8.22e-09	0.00433735	ferrintin
rs34523089	C	T	0.1637	0.0155	0.00417	0.00541011	iron
rs34523089	C	T	0.1637	0.0252	4.05e-05	0.00613944	transferrin saturation
rs34523089	C	T	0.1637	0.0686	3.16e-48	0.00470122	ferrintin
rs35107257	G	A	0.0591	-0.0063	0.475	0.00881899	iron
rs35107257	G	A	0.0591	-0.0004	0.968	0.00997088	transferrin saturation
rs35107257	G	A	0.0591	0.0431	3.27e-08	0.00779903	ferrintin
rs35945185	G	A	0.3618	0.0308	1.54e-13	0.00417137	iron
rs35945185	G	A	0.3618	0.0268	1.34e-08	0.00471757	transferrin saturation
rs35945185	G	A	0.3618	0.0163	6.3e-06	0.00360934	ferrintin
rs36184164	T	G	0.1398	-0.0006	0.919	0.00590009	iron
rs36184164	T	G	0.1398	0.0017	0.803	0.00681454	transferrin saturation
rs36184164	T	G	0.1398	0.0356	6.46e-12	0.00518262	ferrintin
rs45520632	T	C	0.0491	-0.0023	0.8	0.00907845	iron
rs45520632	T	C	0.0491	-0.0059	0.568	0.0103328	transferrin saturation
rs45520632	T	C	0.0491	0.1061	2.39e-39	0.00808424	ferrintin
rs4774514	C	T	0.0665	-0.0491	2.87e-09	0.00826757	iron
rs4774514	C	T	0.0665	-0.069	3.17e-13	0.00946895	transferrin saturation
rs4774514	C	T	0.0665	-0.1633	1.11e-112	0.00723898	ferrintin
rs4789111	C	T	0.1454	0.01	0.0741	0.00559912	iron
rs4789111	C	T	0.1454	0.0116	0.0674	0.00634227	transferrin saturation
rs4789111	C	T	0.1454	0.0343	1.33e-12	0.00483701	ferrintin
rs4808802	G	C	0.2303	0.0012	0.8	0.00473658	iron
rs4808802	G	C	0.2303	0.0065	0.226	0.00536867	transferrin saturation
rs4808802	G	C	0.2303	0.0275	3.42e-11	0.00414954	ferrintin
rs4841429	A	G	0.0791	0.017	0.0213	0.00738288	iron
rs4841429	A	G	0.0791	0.0258	0.00194	0.00832455	transferrin saturation
rs4841429	A	G	0.0791	0.0601	8.21e-21	0.00642306	ferrintin
rs4938939	G	A	0.2915	0.002	0.655	0.00447601	iron
rs4938939	G	A	0.2915	0.0047	0.347	0.00499774	transferrin saturation
rs4938939	G	A	0.2915	0.0224	3.01e-09	0.00377673	ferrintin
rs55778511	T	G	0.0584	-0.0072	0.41	0.00873899	iron
rs55778511	T	G	0.0584	-0.0192	0.0539	0.00996037	transferrin saturation
rs55778511	T	G	0.0584	-0.0527	3.73e-12	0.00758595	ferrintin
rs56206139	A	C	0.0788	-0.0048	0.514	0.00735495	iron
rs56206139	A	C	0.0788	-0.0044	0.602	0.00843677	transferrin saturation
rs56206139	A	C	0.0788	0.0455	4.07e-12	0.00656118	ferrintin
rs563027675	C	G	0.0257	-0.0718	3.13e-08	0.0129743	iron
rs563027675	C	G	0.0257	-0.0571	0.00012	0.0148461	transferrin saturation
rs563027675	C	G	0.0257	-0.0141	0.2	0.0110023	ferrintin
rs56912861	G	A	0.3658	-0.0337	1.02e-15	0.00419968	iron
rs56912861	G	A	0.3658	-0.038	1.16e-15	0.00474489	transferrin saturation
rs56912861	G	A	0.3658	-0.006	0.0987	0.00363374	ferrintin
rs590097	G	T	0.3409	0.0077	0.0667	0.00419918	iron
rs590097	G	T	0.3409	0.0003	0.953	0.00508993	transferrin saturation
rs590097	G	T	0.3409	-0.0198	4.93e-08	0.00363049	ferrintin
rs6059696	C	G	0.1683	0.0054	0.312	0.00534106	iron
rs6059696	C	G	0.1683	0.0007	0.915	0.00655836	transferrin saturation
rs6059696	C	G	0.1683	-0.0374	1.39e-15	0.00468299	ferrintin
rs62074125	A	C	0.2904	0.0074	0.0982	0.00447497	iron
rs62074125	A	C	0.2904	0.0083	0.104	0.00510529	transferrin saturation
rs62074125	A	C	0.2904	0.0212	4.79e-08	0.00388354	ferrintin
rs62396224	A	G	0.0507	-0.0351	0.00012	0.00912607	iron
rs62396224	A	G	0.0507	-0.0597	7.81e-09	0.0103421	transferrin saturation
rs62396224	A	G	0.0507	-0.0174	0.0246	0.0077415	ferrintin
rs6456691	T	C	0.1229	0.069	5.34e-30	0.00606397	iron
rs6456691	T	C	0.1229	0.0896	4.42e-39	0.00685139	transferrin saturation
rs6456691	T	C	0.1229	0.0278	9.6e-08	0.00521171	ferrintin
rs6592965	G	A	0.4005	0.0259	1.62e-10	0.00405091	iron
rs6592965	G	A	0.4005	0.0262	1.09e-08	0.00458355	transferrin saturation
rs6592965	G	A	0.4005	0.0071	0.0434	0.00351513	ferrintin
rs6760824	C	A	0.2436	0.0094	0.0399	0.00457469	iron
rs6760824	C	A	0.2436	0.0106	0.0401	0.00516389	transferrin saturation
rs6760824	C	A	0.2436	0.0316	8.53e-16	0.00392725	ferrintin
rs6822746	G	A	0.3134	-0.0057	0.183	0.00428065	iron
rs6822746	G	A	0.3134	-0.0063	0.192	0.00482875	transferrin saturation
rs6822746	G	A	0.3134	-0.0214	5.51e-09	0.00367005	ferrintin
rs7068127	A	G	0.4108	0.0036	0.371	0.00402414	iron
rs7068127	A	G	0.4108	0.0061	0.184	0.00459151	transferrin saturation
rs7068127	A	G	0.4108	0.0197	1.69e-08	0.00349225	ferrintin
rs708686	C	T	0.2304	-0.01	0.032	0.00466329	iron
rs708686	C	T	0.2304	-0.0086	0.103	0.00527452	transferrin saturation
rs708686	C	T	0.2304	-0.0307	1.96e-14	0.00401138	ferrintin
rs71537957	C	T	0.2676	0.0059	0.194	0.00454253	iron
rs71537957	C	T	0.2676	0.0105	0.0407	0.00513053	transferrin saturation
rs71537957	C	T	0.2676	0.0228	5.05e-09	0.00390042	ferrintin
rs7225558	C	T	0.4439	-0.0132	0.00131	0.00410731	iron
rs7225558	C	T	0.4439	-0.0189	5.12e-05	0.00466657	transferrin saturation
rs7225558	C	T	0.4439	-0.0414	3.92e-31	0.00356765	ferrintin
rs72606621	G	A	0.2642	0.0065	0.155	0.00457074	iron
rs72606621	G	A	0.2642	0.0112	0.0293	0.00513897	transferrin saturation
rs72606621	G	A	0.2642	0.0214	3.73e-08	0.00388866	ferrintin
rs72838865	C	A	0.0339	0.0514	7.18e-06	0.011452	iron
rs72838865	C	A	0.0339	0.1029	3.19e-15	0.013053	transferrin saturation
rs72838865	C	A	0.0339	0.0175	0.0792	0.00996954	ferrintin
rs735831	T	G	0.0535	-0.0011	0.905	0.00921678	iron
rs735831	T	G	0.0535	0.0041	0.681	0.00997327	transferrin saturation
rs735831	T	G	0.0535	0.0486	2.64e-10	0.00769162	ferrintin
rs7385804	A	C	0.3516	-0.0572	9.42e-43	0.00417353	iron
rs7385804	A	C	0.3516	-0.0618	2.87e-39	0.00471381	transferrin saturation
rs7385804	A	C	0.3516	-0.0117	0.00105	0.00357058	ferrintin
rs74338506	G	A	0.0201	-0.0649	2.14e-06	0.0136928	iron
rs74338506	G	A	0.0201	-0.085	2.87e-08	0.0153176	transferrin saturation
rs74338506	G	A	0.0201	-0.0118	0.314	0.0117196	ferrintin
rs75965181	T	A	0.0283	-0.0421	0.00102	0.012816	iron
rs75965181	T	A	0.0283	-0.0691	2.47e-06	0.0146691	transferrin saturation
rs75965181	T	A	0.0283	-0.1191	3.7e-26	0.0112574	ferrintin
rs7648210	G	A	0.2444	0.0173	0.000218	0.00467923	iron
rs7648210	G	A	0.2444	0.0371	2.53e-12	0.00529877	transferrin saturation
rs7648210	G	A	0.2444	-0.0057	0.16	0.00405673	ferrintin
rs7650925	G	T	0.4258	-0.0173	1.95e-05	0.00405101	iron
rs7650925	G	T	0.4258	0.0387	3.54e-17	0.00459227	transferrin saturation
rs7650925	G	T	0.4258	0.0085	0.0147	0.00348405	ferrintin
rs7837764	G	C	0.4021	0.0223	4.98e-08	0.00409023	iron
rs7837764	G	C	0.4021	0.0261	1.61e-08	0.00461995	transferrin saturation
rs7837764	G	C	0.4021	0.0219	5.14e-10	0.00352386	ferrintin
rs7865362	C	T	0.3458	0.0035	0.403	0.00418522	iron
rs7865362	C	T	0.3458	0.0023	0.631	0.00478848	transferrin saturation
rs7865362	C	T	0.3458	0.0246	1.03e-11	0.00361645	ferrintin
rs8177271	G	A	0.2701	0.0518	4.23e-32	0.00439235	iron
rs8177271	G	A	0.2701	-0.0977	5.03e-87	0.00494094	transferrin saturation
rs8177271	G	A	0.2701	-0.0167	9.1e-06	0.00376336	ferrintin
rs859788	A	G	0.4544	0.0082	0.041	0.00401266	iron
rs859788	A	G	0.4544	0.0057	0.207	0.00451715	transferrin saturation
rs859788	A	G	0.4544	-0.0188	4.58e-08	0.00343888	ferrintin
rs9512463	C	T	0.2237	0.0067	0.164	0.0048141	iron
rs9512463	C	T	0.2237	0.0116	0.0333	0.00544998	transferrin saturation
rs9512463	C	T	0.2237	0.0247	3.12e-09	0.00416867	ferrintin
rs9610638	C	T	0.3972	-0.1562	1e-200	0.00516731	iron
rs9610638	C	T	0.3972	-0.1561	1e-200	0.00460947	transferrin saturation
rs9610638	C	T	0.3972	-0.0405	1.17e-30	0.00351857	ferrintin
rs970079	A	G	0.4602	-0.01	0.0126	0.00400821	iron
rs970079	A	G	0.4602	-0.0134	0.00296	0.00450896	transferrin saturation
rs970079	A	G	0.4602	-0.0199	8.31e-09	0.00345363	ferrintin
rs996347	T	C	0.3408	0.0064	0.127	0.00419386	iron
rs996347	T	C	0.3408	0.0138	0.00369	0.00475286	transferrin saturation
rs996347	T	C	0.3408	0.0486	2.99e-41	0.0036128	ferrintin

## Sheet: Supplementary Table 8
Supplementary Table 8 Instrumental variables used in MVMR analysis to adjust for the affect of ferritin on sarcopenia-related traits in physical activity
SNP	Other allele	Effect allele	Beta	Se	P	Phenotype
rs996347	T	C	0.0486	0.0036128	2.99e-41	ferrintin
rs970079	A	G	-0.0199	0.00345363	8.31e-09	ferrintin
rs9512463	C	T	0.0247	0.00416867	3.12e-09	ferrintin
rs859788	A	G	-0.0188	0.00343888	4.58e-08	ferrintin
rs855791	G	A	-0.0444	0.00349687	6.14e-37	ferrintin
rs8007443	A	G	-0.0032	0.00364508	0.38	ferrintin
rs7865362	C	T	0.0246	0.00361645	1.03e-11	ferrintin
rs7596205	G	A	0.0843	0.00573108	5.62e-49	ferrintin
rs735831	T	G	0.0486	0.00769162	2.64e-10	ferrintin
rs72606621	G	A	0.0214	0.00388866	3.73e-08	ferrintin
rs71537957	C	T	0.0228	0.00390042	5.05e-09	ferrintin
rs708686	C	T	-0.0307	0.00401138	1.96e-14	ferrintin
rs7068127	A	G	0.0197	0.00349225	1.69e-08	ferrintin
rs6822746	G	A	-0.0214	0.00367005	5.51e-09	ferrintin
rs62074125	A	C	0.0212	0.00388354	4.79e-08	ferrintin
rs6059696	C	G	-0.0374	0.00468299	1.39e-15	ferrintin
rs590097	G	T	-0.0198	0.00363049	4.93e-08	ferrintin
rs56206139	A	C	0.0455	0.00656118	4.07e-12	ferrintin
rs4938939	G	A	0.0224	0.00377673	3.01e-09	ferrintin
rs4866614	G	A	-0.0072	0.00344648	0.0367	ferrintin
rs4841429	A	G	0.0601	0.00642306	8.21e-21	ferrintin
rs4808802	G	C	0.0275	0.00414954	3.42e-11	ferrintin
rs4789111	C	T	0.0343	0.00483701	1.33e-12	ferrintin
rs45520632	T	C	0.1061	0.00808424	2.39e-39	ferrintin
rs4395144	C	T	0.0041	0.00518394	0.429	ferrintin
rs370631	T	C	-0.0257	0.00387406	3.27e-11	ferrintin
rs36184164	T	G	0.0356	0.00518262	6.46e-12	ferrintin
rs35762866	G	A	-0.0068	0.00530607	0.2	ferrintin
rs35475495	A	G	-0.0113	0.00535373	0.0348	ferrintin
rs35107257	G	A	0.0431	0.00779903	3.27e-08	ferrintin
rs34523089	C	T	0.0686	0.00470122	3.16e-48	ferrintin
rs28715334	G	T	0.025	0.00433735	8.22e-09	ferrintin
rs2833398	C	G	-0.0023	0.00476058	0.629	ferrintin
rs2595582	G	A	-0.0195	0.00350931	2.75e-08	ferrintin
rs25735	C	T	-0.0086	0.00412319	0.037	ferrintin
rs2529440	C	T	-0.0346	0.00349848	4.6e-23	ferrintin
rs2239056	C	T	0.0102	0.00952046	0.284	ferrintin
rs2035827	A	G	0.0023	0.00367131	0.531	ferrintin
rs2008598	A	G	-0.0205	0.00369744	2.95e-08	ferrintin
rs199138	G	A	-0.1464	0.00642217	5.02e-115	ferrintin
rs1894692	A	G	0.1472	0.0114996	1.63e-37	ferrintin
rs1886413	C	T	-0.0013	0.00485783	0.789	ferrintin
rs17676097	A	G	-0.0272	0.00362339	6.06e-14	ferrintin
rs17476364	T	C	0.0431	0.00568919	3.57e-14	ferrintin
rs17366825	C	A	-0.0105	0.00741927	0.157	ferrintin
rs17112021	T	G	0.0244	0.00396631	7.66e-10	ferrintin
rs17050272	G	A	0.0208	0.00353808	4.13e-09	ferrintin
rs161044	C	T	0.0731	0.00806429	1.25e-19	ferrintin
rs145397895	T	C	0.0114	0.00984739	0.247	ferrintin
rs143922167	G	A	0.1148	0.0142449	7.69e-16	ferrintin
rs13253974	G	A	0.0244	0.00365665	2.51e-11	ferrintin
rs12979144	G	A	0.0197	0.00354243	2.68e-08	ferrintin
rs12916360	G	T	-0.027	0.00480963	1.98e-08	ferrintin
rs1250244	C	G	-0.0247	0.00373037	3.56e-11	ferrintin
rs12419620	T	G	-0.0312	0.00470814	3.43e-11	ferrintin
rs11689201	A	G	-0.0125	0.00356059	0.000447	ferrintin
rs11634990	T	C	-0.0265	0.00461575	9.4e-09	ferrintin
rs11594593	C	T	-0.0044	0.0149157	0.768	ferrintin
rs10801913	G	A	0.0237	0.0037505	2.63e-10	ferrintin
rs10263500	C	T	0.0225	0.00344579	6.59e-11	ferrintin
rs12916360	T	G	0.0044	0.0032	0.1605	Physical activity
rs17366825	A	C	-0.0282	0.0053	1.18e-07	Physical activity
rs10263500	T	C	0.0006	0.0023	0.7733	Physical activity
rs859788	G	A	-0.003	0.0023	0.1901	Physical activity
rs1250244	C	G	0.0023	0.0025	0.3615	Physical activity
rs7596205	A	G	0.0061	0.0038	0.1103	Physical activity
rs34523089	T	C	-0.0029	0.0031	0.3503	Physical activity
rs1886413	T	C	-0.0147	0.0032	3.85e-06	Physical activity
rs36184164	G	T	-0.0027	0.0035	0.443	Physical activity
rs996347	C	T	0.0035	0.0023	0.138	Physical activity
rs199138	G	A	-0.0021	0.0042	0.611499	Physical activity
rs17676097	G	A	-0.0015	0.0024	0.5466	Physical activity
rs62074125	C	A	-0.0029	0.0032	0.3712	Physical activity
rs708686	T	C	-0.004	0.0025	0.1108	Physical activity
rs12419620	G	T	0.0047	0.003	0.12	Physical activity
rs35475495	G	A	-0.0177	0.0034	1.63e-07	Physical activity
rs4841429	G	A	-0.0015	0.0042	0.7268	Physical activity
rs6822746	A	G	-0.0031	0.0023	0.1823	Physical activity
rs17112021	G	T	0.0018	0.0027	0.4857	Physical activity
rs1894692	A	G	-0.0181	0.0075	0.01562	Physical activity
rs4789111	C	T	0.0012	0.0031	0.707499	Physical activity
rs4395144	C	T	0.0175	0.0037	2.57e-06	Physical activity
rs45520632	C	T	-0.0082	0.0055	0.1388	Physical activity
rs2595582	A	G	0.0016	0.0023	0.4817	Physical activity
rs370631	C	T	0.0001	0.0031	0.9834	Physical activity
rs7068127	G	A	0.0016	0.0023	0.4939	Physical activity
rs17476364	C	T	-0.0013	0.0037	0.732	Physical activity
rs17050272	A	G	-0.0025	0.0024	0.292	Physical activity
rs2529440	T	C	-0.0003	0.0023	0.879	Physical activity
rs2008598	A	G	-0.0014	0.0025	0.5581	Physical activity
rs4866614	A	G	0.0108	0.0023	1.83e-06	Physical activity
rs25735	C	T	0.0127	0.0027	3.09e-06	Physical activity
rs4938939	A	G	0.0004	0.0025	0.8653	Physical activity
rs13253974	A	G	0.0005	0.0024	0.842	Physical activity
rs35107257	A	G	-0.0004	0.006	0.9506	Physical activity
rs7865362	T	C	0.0008	0.0024	0.7199	Physical activity
rs11594593	T	C	0.0409	0.0082	6.37e-07	Physical activity
rs11634990	C	T	-0.0011	0.003	0.723401	Physical activity
rs12979144	A	G	0.0037	0.0023	0.0996391	Physical activity
rs2833398	G	C	0.0171	0.0033	2.94e-07	Physical activity
rs855791	G	A	-0.0014	0.0023	0.5257	Physical activity
rs161044	C	T	-0.0003	0.0051	0.9593	Physical activity
rs9512463	C	T	0.0027	0.0028	0.3335	Physical activity
rs71537957	T	C	0.0015	0.0025	0.5428	Physical activity
rs2035827	A	G	-0.0109	0.0024	3.96e-06	Physical activity
rs72606621	A	G	-0.0022	0.0025	0.373	Physical activity
rs735831	G	T	0.0023	0.005	0.641899	Physical activity
rs11689201	G	A	0.0113	0.0023	9.76e-07	Physical activity
rs10801913	G	A	0.0036	0.0024	0.1346	Physical activity
rs590097	G	T	0.006	0.0024	0.01108	Physical activity
rs35762866	A	G	0.0161	0.0034	1.78e-06	Physical activity
rs145397895	C	T	0.0402	0.0086	2.93e-06	Physical activity
rs2239056	T	C	-0.0295	0.0064	3.69e-06	Physical activity
rs28715334	T	G	0.004	0.0029	0.1645	Physical activity
rs8007443	A	G	0.0118	0.0025	3.09e-06	Physical activity
rs4808802	C	G	-0.0038	0.0027	0.1615	Physical activity
rs143922167	A	G	-0.0006	0.0105	0.9512	Physical activity
rs56206139	C	A	-0.0013	0.0044	0.7643	Physical activity
rs970079	G	A	-0.0012	0.0023	0.5881	Physical activity
rs6059696	G	C	0.0004	0.0031	0.8999	Physical activity

## Sheet: Supplementary Table 9
Supplementary Table 9 Instrumental variables used in MVMR analysis to adjust for the affect of iron on sarcopenia-related traits in physical activity
SNP	Other allele	Effect allele	Beta	Se	P	Phenotype
rs10421599	G	A	-0.0295	1.46e-09	0.00487706	iron
rs10931703	A	G	-0.003	0.461	0.00406944	iron
rs11594593	C	T	-0.0019	0.915	0.0178013	iron
rs116169498	C	G	0.1592	6.24e-21	0.0169617	iron
rs11689201	A	G	0.004	0.332	0.00412331	iron
rs117718169	C	T	-0.0718	3.28e-11	0.010824	iron
rs117753190	C	G	0.0727	3.37e-10	0.0115751	iron
rs12206204	C	T	0.1732	2.94e-22	0.0178509	iron
rs12633819	A	G	0.0258	5.34e-10	0.00415541	iron
rs12718598	T	C	0.0266	3.69e-11	0.00402054	iron
rs12730935	G	A	0.0264	8.09e-11	0.00406222	iron
rs12975762	A	G	-0.0289	1.7e-11	0.00429439	iron
rs13007705	C	T	0.0289	2.01e-12	0.00410874	iron
rs145397895	T	C	0.0105	0.34	0.0110044	iron
rs145496147	C	T	0.1634	2.25e-15	0.0206138	iron
rs17366825	C	A	-0.0116	0.174	0.00853278	iron
rs1886413	C	T	-0.007	0.22	0.00570717	iron
rs1958078	C	A	-0.0321	2.48e-08	0.00575819	iron
rs2035827	A	G	-0.0019	0.644	0.00411155	iron
rs2239056	C	T	-0.0004	0.969	0.0102927	iron
rs2428371	A	G	-0.0078	0.1	0.00474206	iron
rs25735	C	T	0.0066	0.168	0.00478726	iron
rs2833398	C	G	0.0085	0.12	0.00546703	iron
rs35475495	A	G	-0.002	0.749	0.00625082	iron
rs35762866	G	A	0.0055	0.381	0.00627814	iron
rs4395144	C	T	-0.0005	0.934	0.00603768	iron
rs4774514	C	T	-0.0491	2.87e-09	0.00826757	iron
rs4854760	A	G	0.053	5.67e-33	0.00443097	iron
rs4866614	G	A	-0.0067	0.0921	0.00397762	iron
rs563027675	C	G	-0.0718	3.13e-08	0.0129743	iron
rs56912861	G	A	-0.0337	1.02e-15	0.00419968	iron
rs62115422	A	G	0.0039	0.61	0.00764596	iron
rs7015648	C	A	0.0014	0.822	0.00622296	iron
rs73104045	C	T	-0.007	0.359	0.00763132	iron
rs7385804	A	C	-0.0572	9.42e-43	0.00417353	iron
rs8007443	A	G	0.0007	0.874	0.00441418	iron
rs9295767	G	A	-0.0649	4.9e-12	0.0093943	iron
rs9399136	T	C	0.0574	1.08e-36	0.00453656	iron
rs9610638	C	T	-0.1562	1e-200	0.00516731	iron
rs10421599	G	A	0.0002	0.9318	0.0027	Physical activity
rs10931703	G	A	0.0111	1.05e-06	0.0023	Physical activity
rs11594593	C	T	0.0409	6.37e-07	0.0082	Physical activity
rs116169498	C	G	-0.016	0.1567	0.0113	Physical activity
rs11689201	A	G	0.0113	9.76e-07	0.0023	Physical activity
rs117718169	C	T	-0.0013	0.8229	0.006	Physical activity
rs117753190	C	G	0.0055	0.4163	0.0067	Physical activity
rs12206204	C	T	-0.0087	0.3676	0.0097	Physical activity
rs12633819	A	G	-0.0021	0.3637	0.0024	Physical activity
rs12718598	T	C	-0.003	0.1778	0.0022	Physical activity
rs12730935	G	A	0.0006	0.7877	0.0023	Physical activity
rs12975762	A	G	-0.001	0.678	0.0025	Physical activity
rs13007705	C	T	-0.0029	0.1987	0.0023	Physical activity
rs145397895	T	C	0.0402	2.93e-06	0.0086	Physical activity
rs145496147	C	T	-0.0131	0.2416	0.0112	Physical activity
rs17366825	C	A	-0.0282	1.18e-07	0.0053	Physical activity
rs1886413	C	T	-0.0147	3.85e-06	0.0032	Physical activity
rs1958078	A	C	-0.0018	0.580801	0.0033	Physical activity
rs2035827	G	A	-0.0109	3.96e-06	0.0024	Physical activity
rs2239056	C	T	-0.0295	3.69e-06	0.0064	Physical activity
rs2428371	G	A	0.0124	4.57e-06	0.0027	Physical activity
rs25735	T	C	0.0127	3.09e-06	0.0027	Physical activity
rs2833398	C	G	0.0171	2.94e-07	0.0033	Physical activity
rs35475495	A	G	-0.0177	1.63e-07	0.0034	Physical activity
rs35762866	G	A	0.0161	1.78e-06	0.0034	Physical activity
rs4395144	T	C	0.0175	2.57e-06	0.0037	Physical activity
rs4774514	C	T	-0.0008	0.8686	0.0049	Physical activity
rs4854760	A	G	-0.0026	0.2857	0.0024	Physical activity
rs4866614	G	A	0.0108	1.83e-06	0.0023	Physical activity
rs563027675	C	G	-0.0056	0.5014	0.0084	Physical activity
rs56912861	G	A	0.0004	0.8651	0.0024	Physical activity
rs62115422	A	G	-0.0228	3.45e-06	0.0049	Physical activity
rs7015648	C	A	0.0162	1.61e-06	0.0034	Physical activity
rs73104045	C	T	0.0194	3.14e-06	0.0042	Physical activity
rs7385804	C	A	0.0036	0.1212	0.0023	Physical activity
rs8007443	G	A	0.0118	3.09e-06	0.0025	Physical activity
rs9295767	G	A	-0.003	0.6495	0.0066	Physical activity
rs9399136	T	C	-0.0039	0.1695	0.0029	Physical activity
rs9610638	T	C	-0.0026	0.2591	0.0023	Physical activity

## Sheet: Supplementary Table 10
Supplementary Table 10 Instrumental variables used in MVMR analysis to adjust for the affect of transferrin saturation on sarcopenia-related traits in physical activity
SNP	Other allele	Effect allele	Beta	Se	P	Phenotype
rs9610638	C	T	-0.1561	1e-200	0.00460947	transferrin saturation
rs9399136	T	C	0.0673	5.32e-39	0.00515175	transferrin saturation
rs8177271	G	A	-0.0977	5.03e-87	0.00494094	transferrin saturation
rs8007443	A	G	0.0015	0.76	0.00491029	transferrin saturation
rs7650925	G	T	0.0387	3.54e-17	0.00459227	transferrin saturation
rs7648210	G	A	0.0371	2.53e-12	0.00529877	transferrin saturation
rs74338506	G	A	-0.085	2.87e-08	0.0153176	transferrin saturation
rs7385804	A	C	-0.0618	2.87e-39	0.00471381	transferrin saturation
rs73104045	C	T	0.0005	0.954	0.00866785	transferrin saturation
rs72838865	C	A	0.1029	3.19e-15	0.013053	transferrin saturation
rs7015648	C	A	0.0015	0.825	0.00678369	transferrin saturation
rs6592965	G	A	0.0262	1.09e-08	0.00458355	transferrin saturation
rs6456691	T	C	0.0896	4.42e-39	0.00685139	transferrin saturation
rs62396224	A	G	-0.0597	7.81e-09	0.0103421	transferrin saturation
rs62115422	A	G	0.0138	0.121	0.00889984	transferrin saturation
rs56912861	G	A	-0.038	1.16e-15	0.00474489	transferrin saturation
rs4866614	G	A	-0.0041	0.36	0.00447909	transferrin saturation
rs4774514	C	T	-0.069	3.17e-13	0.00946895	transferrin saturation
rs4395144	C	T	-0.0013	0.851	0.00692069	transferrin saturation
rs35945185	G	A	0.0268	1.34e-08	0.00471757	transferrin saturation
rs35762866	G	A	0.0008	0.915	0.00749527	transferrin saturation
rs35475495	A	G	-0.0053	0.45	0.00701601	transferrin saturation
rs2833398	C	G	0.0162	0.0095	0.00624635	transferrin saturation
rs25735	C	T	0.0055	0.305	0.00536183	transferrin saturation
rs2428371	A	G	-0.0064	0.234	0.00537762	transferrin saturation
rs2239056	C	T	0.0105	0.395	0.0123444	transferrin saturation
rs2035827	A	G	-0.0023	0.63	0.00477449	transferrin saturation
rs1886413	C	T	-0.0052	0.421	0.00646213	transferrin saturation
rs17366825	C	A	-0.0114	0.24	0.00970224	transferrin saturation
rs145397895	T	C	0.018	0.163	0.0129027	transferrin saturation
rs13007705	C	T	0.0331	1.1e-12	0.00465059	transferrin saturation
rs12975762	A	G	-0.032	5.83e-11	0.00488696	transferrin saturation
rs12633819	A	G	0.0285	1.66e-09	0.00472793	transferrin saturation
rs12478088	A	G	0.0263	1.75e-08	0.00466721	transferrin saturation
rs117718169	C	T	-0.0694	9.82e-09	0.0121036	transferrin saturation
rs11689201	A	G	0.0032	0.494	0.00467863	transferrin saturation
rs116272812	T	C	0.2459	1e-200	0.00685708	transferrin saturation
rs11594593	C	T	0.0101	0.598	0.019155	transferrin saturation
rs115314215	C	T	-0.0559	1.2e-08	0.00980749	transferrin saturation
rs10931703	A	G	-0.0009	0.846	0.00463381	transferrin saturation
rs10421599	G	A	-0.03	4.95e-08	0.00550146	transferrin saturation
rs17366825	A	C	-0.0282	1.18e-07	0.0053	Physical activity
rs62396224	G	A	0.006	0.2233	0.0049	Physical activity
rs115314215	T	C	0.0082	0.2367	0.0069	Physical activity
rs6592965	A	G	-0.003	0.1831	0.0023	Physical activity
rs12478088	A	G	-0.0018	0.4311	0.0023	Physical activity
rs73104045	T	C	0.0194	3.14e-06	0.0042	Physical activity
rs12633819	G	A	-0.0021	0.3637	0.0024	Physical activity
rs10931703	A	G	0.0111	1.05e-06	0.0023	Physical activity
rs13007705	T	C	-0.0029	0.1987	0.0023	Physical activity
rs1886413	T	C	-0.0147	3.85e-06	0.0032	Physical activity
rs4774514	T	C	-0.0008	0.8686	0.0049	Physical activity
rs10421599	A	G	0.0002	0.9318	0.0027	Physical activity
rs12975762	G	A	-0.001	0.678	0.0025	Physical activity
rs7385804	A	C	0.0036	0.1212	0.0023	Physical activity
rs35475495	G	A	-0.0177	1.63e-07	0.0034	Physical activity
rs4395144	C	T	0.0175	2.57e-06	0.0037	Physical activity
rs72838865	A	C	-0.0136	0.0631699	0.0073	Physical activity
rs4866614	A	G	0.0108	1.83e-06	0.0023	Physical activity
rs25735	C	T	0.0127	3.09e-06	0.0027	Physical activity
rs8177271	A	G	-0.0027	0.2538	0.0024	Physical activity
rs7015648	A	C	0.0162	1.61e-06	0.0034	Physical activity
rs11594593	T	C	0.0409	6.37e-07	0.0082	Physical activity
rs62115422	G	A	-0.0228	3.45e-06	0.0049	Physical activity
rs2833398	G	C	0.0171	2.94e-07	0.0033	Physical activity
rs117718169	T	C	-0.0013	0.8229	0.006	Physical activity
rs56912861	A	G	0.0004	0.8651	0.0024	Physical activity
rs2035827	A	G	-0.0109	3.96e-06	0.0024	Physical activity
rs74338506	A	G	-0.0001	0.9927	0.0076	Physical activity
rs11689201	G	A	0.0113	9.76e-07	0.0023	Physical activity
rs35762866	A	G	0.0161	1.78e-06	0.0034	Physical activity
rs145397895	C	T	0.0402	2.93e-06	0.0086	Physical activity
rs2239056	T	C	-0.0295	3.69e-06	0.0064	Physical activity
rs8007443	A	G	0.0118	3.09e-06	0.0025	Physical activity
rs2428371	A	G	0.0124	4.57e-06	0.0027	Physical activity
rs35945185	A	G	0.0031	0.1783	0.0023	Physical activity
rs7650925	T	G	0.0001	0.9699	0.0022	Physical activity
rs7648210	G	A	0.0026	0.3258	0.0026	Physical activity
rs116272812	C	T	0.006	0.0701504	0.0033	Physical activity
rs6456691	C	T	-0.0066	0.0554	0.0034	Physical activity
rs9399136	C	T	-0.0039	0.1695	0.0029	Physical activity
rs9610638	C	T	-0.0026	0.2591	0.0023	Physical activity

[truncated: 1 more sheets: Supplementary Table 11]
